# Supplementary material for: A novel fault diagnosis method for second-order bandpass filter circuit based on TQWT-CNN
Source: PLoS One. 2024 Feb 8;19(2):e0291660. doi: 10.1371/journal.pone.0291660 (PMC10852320; doi:10.1371/journal.pone.0291660)
Supplement: S1 Dataset — (ZIP) [file pone.0291660.s001.zip]

Archive with 2 entries (2 files):
- S11 Datasets/data.xlsx
- S11 Datasets/data_result.xlsx
