# Supplementary material for: A novel fault diagnosis method for second-order bandpass filter circuit based on TQWT-CNN
Source: PLoS One. 2024 Feb 8;19(2):e0291660. doi: 10.1371/journal.pone.0291660 (PMC10852320; doi:10.1371/journal.pone.0291660)
Supplement: S1 Dataset — (ZIP) [file pone.0291660.s001.zip › S11 Datasets/data.xlsx]

## Sheet: dataset
-1.4788	-1.4788	-1.4788	-1.4788	-1.0163	-1.9021	-1.4788	-1.4788	-1.6354	-1.2057	-1.4788	-1.3212	-1.3028	-1.2416	1806.8	-1.1639	-1.1036	-1.1036	-1.4788	-1.4788	-1.7214	-1.4788	-1.4788	-1.7757	-1.2261	-1.4788	-1.4788	-1.4788	-1.4788	-1.1455	-1.0141	-1.0938	-1.0163	-1.4094	-1.2649	-1.3768	-1.4788	1315.3	1120.4	1201.8	1187.9	1252.1	1401.9	958.24	1351.2	1358.2	1443.6	1052.6	1254.2	1058.1
-1.4782	-1.478	-1.4773	-1.4783	-1.0155	-1.9014	-1.478	-1.4777	-1.6347	-1.205	-1.478	-1.3205	-1.302	-1.241	1773.8	-1.1633	-1.1027	-1.103	-1.478	-1.478	-1.7207	-1.4775	-1.478	-1.775	-1.2253	-1.4783	-1.4769	-1.478	-1.4783	-1.1449	-1.0135	-1.0933	-1.0158	-1.4086	-1.2643	-1.376	-1.478	1312.1	1136.3	1231.9	1306.5	1261.4	1381.4	957.16	1325.2	1336.6	1426.1	1038	1234.7	1047
-1.4781	-1.4779	-1.4771	-1.4783	-1.0154	-1.9014	-1.4779	-1.4776	-1.6346	-1.2049	-1.4779	-1.3204	-1.3019	-1.2409	1738.7	-1.1633	-1.1027	-1.1029	-1.4779	-1.4779	-1.7206	-1.4774	-1.4779	-1.775	-1.2252	-1.4783	-1.4767	-1.4779	-1.4782	-1.1449	-1.0135	-1.0933	-1.0157	-1.4086	-1.2642	-1.3759	-1.4779	1302.8	1145.1	1295.6	1396.7	1260.5	1359.4	960.34	1301.3	1316	1409	1024.5	1215.9	1042.6
-1.478	-1.4778	-1.4769	-1.4782	-1.0153	-1.9013	-1.4778	-1.4774	-1.6345	-1.2048	-1.4778	-1.3203	-1.3018	-1.2408	1704.5	-1.1632	-1.1025	-1.1028	-1.4778	-1.4778	-1.7205	-1.4772	-1.4778	-1.7748	-1.2251	-1.4782	-1.4764	-1.4778	-1.4781	-1.1448	-1.0134	-1.0932	-1.0156	-1.4084	-1.2641	-1.3758	-1.4778	1288.8	1145.4	1382.2	1496.5	1253.4	1337	969.56	1279.8	1296.3	1392.2	1011.6	1196.4	1040.9
-1.4778	-1.4775	-1.4762	-1.478	-1.0149	-1.901	-1.4775	-1.4769	-1.6342	-1.2045	-1.4775	-1.3199	-1.3014	-1.2406	1671.9	-1.1629	-1.1021	-1.1025	-1.4775	-1.4775	-1.7202	-1.4766	-1.4775	-1.7745	-1.2247	-1.478	-1.4755	-1.4775	-1.4779	-1.1445	-1.0131	-1.0929	-1.0154	-1.4081	-1.2639	-1.3755	-1.4775	1271.9	1142.8	1445.9	1606.4	1240.9	1315.4	986.61	1260.6	1277.4	1375.6	999.25	1177.3	1040.7
-1.4769	-1.4764	-1.474	-1.4774	-1.0137	-1.9	-1.4764	-1.4754	-1.6331	-1.2034	-1.4764	-1.3189	-1.3003	-1.2397	1640.1	-1.1621	-1.101	-1.1017	-1.4764	-1.4764	-1.7191	-1.4748	-1.4764	-1.7735	-1.2236	-1.4774	-1.4729	-1.4764	-1.4772	-1.1438	-1.0123	-1.0922	-1.0146	-1.407	-1.263	-1.3744	-1.4764	1254.5	1137.6	1507.6	1684	1223.8	1295.8	1005.9	1243.6	1259.4	1359.2	988.46	1159.1	1045.7
-1.4735	-1.472	-1.4653	-1.4748	-1.0088	-1.896	-1.472	-1.4691	-1.6289	-1.199	-1.472	-1.3145	-1.2957	-1.2362	1609.1	-1.1589	-1.0962	-1.0983	-1.472	-1.472	-1.715	-1.4675	-1.472	-1.7694	-1.2189	-1.475	-1.462	-1.472	-1.4742	-1.1406	-1.009	-1.0892	-1.0114	-1.4026	-1.2594	-1.37	-1.472	1235.4	1126.3	1564.6	1719	1203.2	1276.1	1027.2	1228	1242.2	1343.8	983.89	1141.9	1055.3
-1.4559	-1.4491	-1.4199	-1.4612	-0.98322	-1.8754	-1.4491	-1.4365	-1.6068	-1.1764	-1.4491	-1.2917	-1.2718	-1.2178	1579.9	-1.1419	-1.0711	-1.0803	-1.4491	-1.4491	-1.6934	-1.4295	-1.4491	-1.7481	-1.1946	-1.4622	-1.4054	-1.4491	-1.4589	-1.124	-0.9919	-1.0736	-0.99477	-1.3798	-1.2408	-1.3472	-1.4491	1216.2	1111.6	1604.2	1733.5	1180.6	1257.3	1048.4	1230.3	1225.9	1327.8	982.54	1125.8	1072.3
-1.3539	-1.3288	-1.2584	-1.383	-0.83593	-1.7821	-1.3289	-1.3092	-1.497	-1.0763	-1.3289	-1.1832	-1.1393	-1.1117	1553.7	-1.0437	-0.92675	-0.97675	-1.3289	-1.3288	-1.589	-1.2949	-1.3289	-1.6471	-1.0566	-1.3883	-1.2382	-1.3288	-1.3704	-1.0282	-0.89307	-0.98375	-0.8986	-1.2647	-1.1335	-1.2345	-1.3288	1197.2	1094.9	1630.7	1734.9	1157.1	1239.4	1070.2	1251.9	1210.7	1312	983.11	1110.8	1093.9
-1.1299	-1.0792	-0.9475	-1.1814	-0.53217	-1.5795	-1.0796	-1.0247	-1.2648	-0.85945	-1.0794	-0.9513	-0.86997	-0.87672	1527.6	-0.825	-0.634	-0.71989	-1.0794	-1.0791	-1.3664	-0.99646	-1.0795	-1.4305	-0.77851	-1.1911	-0.90474	-1.0791	-1.1586	-0.78261	-0.65385	-0.77403	-0.64198	-1.0225	-0.88685	-0.99605	-1.0791	1179.1	1077.3	1648.2	1730.6	1134.7	1222.2	1088	1294.4	1196.4	1296.4	988.84	1096.9	1117
-0.59802	-0.52746	-0.18561	-0.6587	0.19333	-1.1509	-0.52916	-0.41507	-0.76487	-0.39956	-0.52837	-0.45786	-0.25113	-0.31676	1502.9	-0.30488	0.063472	-0.069763	-0.52827	-0.52722	-0.89156	-0.33574	-0.5287	-0.97045	-0.12703	-0.66162	-0.061917	-0.52731	-0.64756	-0.14073	-0.06695	-0.27129	0.062153	-0.49865	-0.29328	-0.48403	-0.5272	1161.9	1060.2	1658.6	1722.6	1111.6	1205.8	1098.5	1386.5	1183.3	1281.1	999.35	1084	1139.5
0.66815	0.72598	2.0635	0.66973	1.8676	-0.13213	0.72029	1.1745	0.37972	0.67425	0.7229	0.67593	1.1531	1.0194	1479.6	0.9334	1.6601	1.569	0.72326	0.72676	0.20472	1.5536	0.72181	0.099331	1.3531	0.69894	2.4482	0.72646	0.62923	1.4909	1.3968	0.95225	1.878	0.69418	1.1569	0.68479	0.72683	1146	1042.3	1660.5	1707.9	1089.3	1190.1	1099.8	1498.8	1170.9	1265.9	1016.6	1071.8	1160.3
3.3865	3.3751	7.4353	3.6648	5.4359	2.146	3.3583	5.1809	2.8189	3.0281	3.366	3.1153	4.1202	3.8904	1457.5	3.5891	5.0534	5.2126	3.367	3.3775	2.5644	6.3675	3.3628	2.4224	4.4867	3.8114	7.5827	3.3765	3.4121	5.1719	4.6023	3.5941	6.0498	3.2249	4.2994	3.1743	3.3777	1131.2	1024.8	1649.1	1688.9	1068.2	1175	1095.1	1611.9	1159.2	1250.8	1036.2	1060.2	1174.8
8.1502	7.9569	17.38	9.3659	12.665	5.7041	8.4288	11.365	7.0031	9.3779	8.1957	7.2196	9.4407	9.2163	1436.6	8.4838	11.955	12.375	8.1661	7.9011	6.5217	15.096	8.2896	6.2493	10.135	9.6662	21.58	7.9224	8.26	12.365	10.864	8.6078	14.299	7.6232	10.559	7.4338	7.8964	1117.7	1008	1629	1669.4	1048.7	1160.8	1085.6	1688.2	1154.3	1235.8	1056.8	1048.8	1181.4
14.521	13.93	31.212	16.701	22.283	10.121	15.282	19.506	12.389	18.804	14.61	12.335	16.553	16.194	1417	14.816	20.972	21.989	14.526	13.773	11.557	27.261	14.88	11.082	17.741	17.193	49.911	13.833	14.807	21.936	19.161	15.128	25.359	13.23	18.753	12.812	13.759	1105.3	992.38	1601.9	1648.1	1031.1	1147.3	1073.6	1704.9	1159.6	1220.7	1077.5	1037.6	1180.6
33.549	31.56	72.375	38.619	50.432	23.006	35.979	43.286	28.285	45.254	33.772	27.119	37.69	36.941	1398.7	33.517	47.892	49.958	33.496	31.05	26.373	63.37	34.656	25.269	40.368	39.603	124.4	31.245	34.34	50.198	43.938	34.44	57.741	29.655	43.181	28.48	31.008	1093.8	978.12	1569.3	1626.8	1015.4	1134.8	1058.1	1715	1174.5	1205.4	1096.1	1031.2	1175.9
63.041	59.101	177.08	73.006	94.465	44.204	69.07	81.891	53.509	86.549	64.034	57.239	70.563	72.018	1381.4	67.748	89.495	94.284	63.412	57.979	50.105	155.48	66.036	48.156	75.484	98.598	292.08	58.406	64.606	94.748	87.46	67.841	143.49	58.518	81.029	57.715	57.886	1083	965.45	1534.3	1605.8	1001.6	1123.2	1040.7	1718.2	1195.6	1189.8	1108.4	1026.9	1164.4
150.83	141.52	400.32	173.82	223.8	108.75	169.02	196.04	129.57	204.94	155.04	151.71	168.43	177.36	1365.4	171.81	211.81	223.65	153.33	138.46	121.9	356.26	160.58	117.53	179.69	209.29	573.16	139.63	154.29	222.31	210.4	167.71	292.43	146.88	192.31	148.18	138.21	1072.8	954.46	1495.6	1585.5	1003	1112.4	1022.3	1717.4	1232.5	1173.9	1111.1	1026.8	1150.3
300.34	305.82	678.8	310.76	432.8	245.77	346.89	407.25	284.42	363.84	326.37	310.25	349.53	337.51	1358.5	320.2	413.98	399.56	323.8	301.06	270.66	613.82	334.58	262.61	367.4	349.19	876.05	302.87	294.88	390.61	373.74	307.29	475.25	310.16	361.05	309.8	300.66	1062.6	944.81	1457.6	1565.1	1053.6	1102.3	1003.5	1704.4	1253.3	1157.6	1111	1030.8	1132.8
479.83	508.08	958.39	467.31	675.19	419.01	562.73	655.56	477.24	540.8	536	499.61	568.25	524.46	1369.9	491.89	649.93	598.39	532.58	501.41	457.02	879.98	546.81	444.96	592.23	502.61	1150.9	503.96	461.07	579.61	557.77	468.06	670.37	508.86	556.79	505.28	500.85	1056.7	952.52	1420.7	1545	1129.1	1092.9	984.74	1679.1	1262.1	1141	1107.9	1040.8	1113.4
667.19	720.26	1199.2	626	918.74	604.91	789.3	903.61	681.83	714.13	756.49	695.06	795.07	715.45	1404.3	666.84	888.22	796.68	752.18	711.23	655.65	1117.3	769.95	639.78	823.89	653.06	1362.9	714.71	633.39	767.54	741.35	632.11	856.16	716.22	755.68	708.48	710.47	1052.2	1009.4	1385.6	1525.6	1249.5	1092.6	966.36	1645.3	1265.1	1124.2	1101.8	1052.7	1093.1
841.12	915.54	1374.3	770.49	1134.5	780.21	1000.5	1119.2	872.77	863.33	961.56	874.22	1002.2	889.38	1456	826.75	1100.4	973.12	956.26	903.52	841.78	1298.2	977.83	822.76	1034.2	785.73	1487.1	908.17	793.12	934.67	905.53	782.98	1014	907.18	935.56	895.23	902.49	1051.2	1086.6	1353.9	1508	1375.1	1098.5	949.64	1608.2	1264.6	1107.3	1090	1067	1072.8
984.01	1072.3	1469.3	887.47	1300.1	925.62	1173.7	1278.9	1029.2	979.58	1129.7	1019.5	1167.7	1029.4	1541	956.95	1264.4	1111	1123.3	1056.6	995.03	1406.6	1148.9	973.81	1200.9	889.08	1533.2	1062.7	924.73	1065.5	1035.5	902.58	1130.3	1061.8	1078.7	1046.4	1055.2	1051.9	1199.9	1322.6	1490.1	1541.6	1108.5	933.06	1571.4	1257.6	1090.6	1076.7	1082.5	1052.8
1083.5	1176.1	1488.1	967.86	1401.8	1027.6	1284.6	1369.5	1136.8	1054.6	1246.1	1115.1	1276.6	1124.1	1609	1041	1366.4	1199.8	1238.6	1155.9	1101.2	1442.6	1264.7	1078.9	1309.2	957.12	1517.1	1163.8	1017.3	1150.4	1117.1	985.64	1200.2	1166.6	1173.4	1149.2	1154.2	1057.7	1293	1293.6	1472.9	1697.8	1134.9	917.77	1534.2	1245	1074.4	1059.9	1097.9	1034.5
1132.4	1224	1448.9	1000.3	1436.2	1082.1	1333	1393.8	1192.2	1072.5	1295.9	1157.9	1324	1163.9	1672.9	1079.8	1403.2	1230.6	1290.7	1198.4	1156.8	1421.8	1311.8	1134.3	1354.3	986.81	1470.3	1208.5	1062.6	1180.7	1147.3	1013.5	1227.5	1219.3	1212.5	1196.4	1196.1	1067.2	1388.7	1267	1456.6	1897.6	1160.4	903.95	1497.8	1227.3	1058.7	1042	1110.2	1016.4
1153.1	1228.1	1399.6	1017.5	1440.1	1098.4	1354.8	1385.4	1206.4	1087.9	1311.5	1167.2	1333.4	1176.3	1722.3	1096.9	1406.9	1242.1	1304.3	1195.5	1171.9	1383.7	1331.9	1150	1361.9	999.28	1419.1	1208.3	1084.3	1192.6	1161.4	1032.6	1230.8	1222	1225.9	1201.2	1192.6	1080.5	1480.9	1243.2	1441.1	2051.1	1168.2	891.25	1463.3	1207.5	1043.9	1023.5	1114.9	999.57
1150.8	1213.7	1345.1	1026	1431	1095	1365.8	1351.6	1195.3	1103.4	1310.5	1162.4	1320.6	1175	1737.9	1101.1	1396.5	1245.3	1301.4	1176.6	1164.2	1337.8	1336.5	1144.6	1349.2	1000.9	1350.3	1191.2	1086	1196.7	1167.9	1041	1225.1	1210.4	1225	1191.9	1173.3	1095.9	1608.8	1222.1	1426.4	2142.1	1171.9	900.62	1432.4	1187.7	1030	1006	1114.4	984.35
1138.7	1183.9	1284.4	1023.6	1406	1074.5	1369	1317.1	1170.2	1118.8	1301.1	1153.2	1299.4	1165.6	1740.7	1101.5	1371	1239.1	1290.4	1146.2	1139	1281.9	1331.6	1119.3	1327.9	997.08	1284.6	1162.9	1077.4	1192.2	1168.2	1048.8	1210.9	1192.4	1215.1	1176.7	1142.5	1111.7	1752.4	1203.6	1412.4	2169	1172.5	949.29	1402	1166.6	1017.2	987.78	1111.2	970.9
1115.9	1137.8	1237.5	1013.9	1371.1	1039	1371.9	1279.1	1135.3	1133.6	1281.2	1145.5	1265.4	1147.3	1736.4	1099	1336.1	1221.5	1268.6	1098.5	1104	1235.2	1322	1084.2	1293.7	988.2	1237	1113.6	1059.5	1176.9	1160.5	1058.1	1190.3	1164.9	1197.3	1153.7	1095.1	1125.1	1854.5	1187.5	1399	2171.9	1168.6	1029.5	1373.6	1145.9	1005.5	970.28	1103.4	959.02
1089.7	1092.6	1197.3	999.69	1333.2	1006.1	1366.6	1230.7	1100.2	1139.6	1265.2	1133.1	1229	1128.6	1721.3	1093.2	1298.5	1198	1248.6	1046.8	1069	1198.2	1310.5	1049.3	1256.9	972.83	1198	1065.6	1037.8	1155.9	1150.5	1065.8	1168.4	1141.3	1171.6	1137.1	1042.5	1133.1	1901.3	1174.8	1393.6	2167.4	1159.2	1137.1	1346.9	1125.9	994.82	953.74	1093	961.74
1062.5	1050.6	1159.7	980.74	1298.7	973.52	1354	1192.7	1069.4	1139.1	1246.5	1118.6	1197	1111.3	1697.6	1083.4	1265.9	1172.7	1229.3	995.92	1037.8	1164.6	1293.4	1018.3	1224.9	955.1	1160.4	1018.4	1014.8	1132.4	1136.2	1065.9	1147.5	1120.6	1143.8	1118.5	990.8	1134.1	1900.7	1178.3	1399	2150.6	1145.4	1276.9	1321.8	1107.1	991.2	938.49	1079.9	1010.6
1042.9	1015.3	1127.3	961.27	1264.2	950.22	1337	1159.9	1048.2	1134.1	1227	1103.2	1168.9	1092.9	1669.5	1071.7	1233.4	1150.5	1208.1	950.66	1017	1132.2	1275.2	997	1195	938.22	1124	976.01	997.39	1112.8	1121.3	1060.6	1125.8	1099.5	1121.8	1100.4	947.74	1131	1884.1	1190.7	1412.7	2117.8	1129.2	1427.1	1297.9	1089.8	990.33	924.71	1065.3	1086.9
1024.5	988.86	1096.6	948.04	1231	934.66	1317.7	1128.7	1027.2	1126.6	1205.8	1088.6	1141.4	1074.5	1639.2	1059.8	1202	1127.8	1186.4	912.75	997.52	1102.2	1254.8	978.5	1166	926.54	1090.4	941.09	981.95	1092.5	1105.1	1053.4	1104.5	1079	1100	1081.8	908.86	1124.1	1856.2	1212.9	1455.2	2074.7	1112.8	1616.9	1275.2	1073.9	993.01	912.47	1050.1	1205.9
1007.2	964.17	1066.8	934.97	1201.6	918.67	1297.4	1101.4	1007.9	1117.3	1184.7	1073.6	1116.7	1056.7	1607.5	1047.1	1174.2	1105.5	1165.2	882.51	978.69	1074.6	1234.1	960.55	1140.1	914.39	1059.2	915.13	966.47	1072.5	1089	1044.3	1084.2	1059.7	1078.4	1064	876.43	1114.6	1813.6	1288.8	1511.6	2030	1095.1	1773.9	1253.6	1059.5	1001	907.44	1034.7	1390.7
989.82	942.56	1041	921.8	1173	903.37	1275.8	1075.1	988.9	1106.4	1164.2	1058.5	1092.5	1040.7	1575	1034.5	1147	1085.4	1144.7	857.87	960.92	1048.3	1213.2	943.56	1114.7	902.86	1031	891.41	952.26	1054.2	1073.5	1034.4	1065.9	1041.6	1058.9	1047.3	851.43	1102	1779.5	1410.3	1570.9	1981.7	1077.5	1881.2	1233.1	1046.4	1028.6	921.58	1019.4	1577.9
973.34	921.81	1016.3	909.67	1146.7	889.74	1253.9	1050.4	971.17	1094.7	1143.6	1043.7	1070.1	1024.8	1543.6	1022.1	1122.1	1065.3	1124.5	835.66	944.34	1024.2	1192	927.68	1091.3	890.99	1005.6	870.97	937.92	1035.9	1058.7	1024.1	1047.8	1024.2	1039.5	1030.6	828.92	1087.8	1741.1	1542.6	1615.4	1934.6	1060.3	1913.7	1213.8	1034.6	1072.8	948.47	1005.1	1761
957.87	903.03	993.79	897.35	1121.9	876.32	1232.3	1026.9	954.76	1082.6	1123.4	1029.5	1049.1	1009.5	1513.7	1009.7	1098.5	1046.5	1104.6	816.73	928.98	1002	1171.3	912.94	1069.2	879.57	983.64	851.59	924.34	1018.6	1044.2	1013.7	1030.8	1007.4	1021.3	1014.7	809.71	1072.8	1702.6	1630.5	1632.9	1889.8	1044.1	1934	1195.7	1023.7	1140.7	992.28	990.65	1901.5
943.41	886.06	973.21	885.62	1098.7	863.16	1212.2	1005.2	938.22	1070.9	1105.1	1016.4	1028.9	994.62	1485.9	997.55	1076.3	1029	1085.5	798.9	913.48	982.66	1151.4	898.12	1048.2	868.66	962.55	834.25	911.54	1002.5	1030.2	1002.9	1014.6	991.48	1004.3	1000.5	791.65	1058.1	1667.5	1709.4	1645	1847.4	1029	1941.5	1179	1013.4	1223	1114.6	977.01	1983.8
929.17	869.73	954.33	874.49	1078.1	850.02	1191.6	985.21	922.69	1058.5	1086.6	1003.2	1010.1	980.53	1461.3	986.38	1056.6	1012.1	1068.3	783.05	898.8	963.87	1132.2	883.93	1028.7	858.32	943.26	818.7	899.48	987.12	1017.4	992.27	999.22	977.25	987.9	986.21	775.61	1042.6	1632.6	1741.3	1652.4	1806.8	1015.2	1953	1163.6	1003.3	1292.6	1284.4	964.36	1999.4
915.56	854.56	936.99	863.97	1057.9	837.73	1171.6	966.75	908.9	1046	1069	990.49	992.48	967.21	1437.5	974.99	1037.3	996.16	1051	768.68	885.75	946.57	1114.6	870.7	1010.4	848.53	925.55	803.77	887.4	972.34	1004.5	982.28	984.71	963.13	972.28	972.7	761.33	1027.4	1600.2	1747.6	1657	1768.5	1002.6	1963.5	1149.5	993.5	1337.6	1422.8	952.88	2007.8
902.81	841.34	921.12	853.66	1039	826.29	1152.1	950.51	895.37	1033.6	1052.2	978.26	976.12	954.64	1415.6	964	1019.3	981.87	1034.5	755.12	872.96	930.72	1096.8	858.97	993.39	838.94	909.34	790.13	876.03	958.42	992.23	971.95	971.15	949.88	958.33	959.92	747.69	1012.8	1568.7	1749.3	1657.5	1734.3	991.25	1965.5	1136	989.74	1354.1	1548.4	942.56	2009.2
891.51	828.67	906.76	843.74	1021.6	815.72	1133.4	934.75	882.86	1021.4	1036.3	966.58	961.71	942.86	1395.5	953.46	1002.6	967.78	1019	742.94	861.13	916.3	1079.8	847.54	977.67	829.73	894.65	778.43	865.94	946.04	980.53	961.83	958.57	937.5	944.61	947.89	735.45	999.01	1538.9	1747.2	1650.5	1700.3	980.97	1956.1	1129.5	987.74	1361.2	1692.3	939.41	2004.8
880.52	817.3	893.75	834.5	1005.6	806.51	1115.4	920.35	871.4	1009.4	1021.3	955.53	947.76	931.91	1376.9	943.42	987.33	954.73	1004.5	732.68	850.31	903.25	1063.7	837.09	963.23	821.18	881.48	767.44	856.11	933.92	969.5	952	946.83	926.02	931.89	936.65	725.13	986.35	1511.1	1731.7	1637.6	1668.2	971.59	1936.7	1147.2	987.29	1364.2	1823.3	955.47	1983.7
873.84	807.05	882.42	828.97	990.85	799.69	1098.3	907.3	860.88	997.93	1007.2	944.98	934.92	921.61	1359.4	933.87	973.23	942.62	990.87	725.67	840.38	891.2	1048.4	827.5	949.93	816.31	869.31	760.55	850.5	922.65	959.04	942.54	943.33	915.29	920.13	926.06	717.73	974.94	1486.4	1706	1621	1638	962.74	1911.6	1167.1	990.56	1363.4	1899.8	982.7	1956.4
867.16	803.63	899.87	823.41	982.33	791.88	1081.8	895.27	853.31	986.8	993.88	938.17	925.58	918.08	1342.9	925.52	965.37	935.2	977.98	718.52	833.31	900.22	1033.8	820.33	941.62	811.96	882.53	753.44	845.34	916.76	952.43	933.48	965.71	909.35	910.37	919.46	711.06	964.72	1462.1	1663.2	1602.2	1609.4	954.36	1883.2	1202.5	998.89	1357.2	1920.5	1027.2	1921.9
863.73	826.04	936.3	818.84	1001.1	792.14	1070	897.69	864.23	976.13	993.95	951.34	937.26	938.26	1327	930.06	984.1	947.79	979.54	726.07	844.19	966.42	1031.6	830.07	957.4	808.97	965.99	755.53	842.14	931.14	963.43	924.73	1023.4	925.56	915.86	933.44	710.58	962.75	1439.5	1616.9	1582.4	1582.4	946	1852.7	1259.7	1012.5	1347.5	1925.7	1143.2	1882.3
873.54	865.57	995.31	819.01	1037.5	816.91	1081	944.3	886.14	979.51	1031.9	975.45	961.95	979.83	1311.5	944.96	1020.1	998.35	1014	744.51	865.58	1038.6	1065.7	849.8	988.11	812.51	1045.7	782.1	846.05	962.05	986.76	925.72	1121.7	954.95	933.04	959.35	727.68	990.81	1418.3	1571.9	1561.1	1556.9	938.77	1820.4	1298.9	1028	1335.3	1923.1	1294.7	1842.1
918.5	931.19	1132.5	824.3	1102.6	861.52	1107.3	1016.8	925.92	994.36	1101.1	1018.4	1008.3	1050	1296.3	972.14	1083.8	1090.9	1079.3	776.83	903.85	1144	1135.6	885.5	1043.3	833.06	1156.3	830.21	858.48	1016.2	1029.1	952.98	1253.1	1004.9	966.29	1004.2	764.43	1065	1398.6	1527.6	1539.9	1533.1	934.65	1788.1	1310.4	1046	1321.1	1918.8	1413.9	1804.9
989.27	1034.3	1278.6	836.03	1221.7	935.19	1154.9	1134.1	1010.6	1021	1205.4	1094.9	1120.6	1165.8	1282.1	1042.7	1193.8	1220.6	1181.3	854.95	979.8	1251.2	1244.4	960.89	1151	874.1	1267.1	911.58	889.21	1111	1108.3	1003.2	1410.4	1082.5	1054.4	1080.9	843.55	1169.6	1380.3	1484.6	1520.3	1510.8	933.87	1756.4	1313	1062.3	1306.1	1906.5	1522	1767.5
1090.2	1165.6	1441.1	867.34	1396.5	1005.6	1244.1	1231.1	1143.5	1098.5	1352.5	1202.1	1273.4	1311.3	1267.4	1142	1362.2	1360.5	1307.7	974.45	1107.2	1408.9	1390.2	1085.4	1310.1	938.32	1402.7	991.73	960.92	1224.6	1218.3	1091.1	1574.4	1173.3	1180	1169.5	921.39	1276.6	1363.4	1444.4	1500.5	1489.6	934.96	1726.8	1309.9	1076.2	1291.5	1883	1641.1	1731.7
1200	1320.6	1606.7	917.29	1599.7	1135	1364	1383.8	1309.8	1207.6	1455.3	1315.2	1427.9	1470.9	1252.9	1268.8	1478.2	1518.4	1477.2	1142.7	1268	1595.7	1563.9	1236.8	1502.3	1035.9	1601.4	1123.8	1064.1	1326.8	1351.3	1204	1722.9	1263.4	1337.6	1265.3	1058.6	1428.4	1347.8	1409	1481.8	1474.4	940.38	1696.3	1296	1083.6	1276	1854	1745.9	1696.7
1339.1	1498.9	1751.8	1009.4	1749	1263.3	1513.4	1540.2	1465.8	1336.2	1564.7	1452.5	1589.1	1618.2	1238.6	1409.6	1593.5	1675.7	1598.2	1316	1428.3	1748.9	1703	1391.3	1635.4	1114.5	1792.9	1257.1	1199.5	1451.2	1483.1	1332.5	1838.5	1376.2	1494.8	1398.7	1195	1533.3	1333.1	1374.6	1464.1	1484.6	949.59	1666.6	1275.2	1084.3	1260.4	1824.9	1802.2	1663.7
1492.6	1644.4	1929.6	1106.4	1898.3	1391.9	1680.1	1687.8	1604.9	1470.1	1683.6	1597	1758.5	1735.8	1224.6	1538.1	1729.2	1804.5	1718.3	1492.6	1563.1	1910.9	1826.6	1534.6	1770.5	1207.1	1977.3	1412.9	1346.4	1606	1614.4	1463	1909.5	1542.8	1648.1	1546.3	1366.1	1635.7	1328.2	1342.9	1447.5	1507.9	962.13	1637.6	1249.2	1082.7	1244.8	1793.6	1815.8	1632.5
1623.4	1757.5	2046.3	1230.4	2041.4	1514.5	1800.8	1850	1714.1	1593.9	1818.5	1711	1880.8	1804.3	1210.7	1651.2	1898.2	1890.6	1840.3	1630.6	1668.1	2010.6	1917	1634.1	1911.6	1336.6	2093.8	1569.1	1483.4	1736.5	1738.3	1578.9	1933.3	1686.7	1770.7	1683.9	1525.7	1743.1	1340.6	1313.6	1432	1553.2	976.54	1609.3	1220.7	1078.7	1229.3	1762.1	1822.9	1604.6
1714.9	1817.4	2084.6	1365.2	2124.6	1594.7	1897.6	1956.1	1765.7	1686.5	1903.3	1779.2	1956.1	1819.7	1196.9	1721.9	2022.8	1918.1	1910.7	1730.4	1716.1	2041.6	1945.8	1692	1996.9	1452	2124.7	1698.2	1587.8	1826.6	1818.1	1667	1940	1789.8	1849.2	1780.4	1660.4	1804.2	1375.3	1286.2	1417.3	1652	989.42	1581.8	1191.8	1069.9	1213.9	1729.8	1823.5	1576.8
1742.4	1826.4	2072.6	1476	2144.1	1625.2	1958.7	1998.5	1780.3	1741.7	1928	1791.6	1969.8	1829.1	1183.1	1742.2	2087.8	1930.2	1928.1	1774.9	1730	2017.9	1958.5	1704.5	2019.4	1538.4	2104.3	1774	1659.9	1849.2	1845.4	1716	1939.1	1826.5	1872.1	1812.3	1743.4	1821.5	1429.9	1260.5	1403.3	1766.3	998.54	1555.2	1163.5	1058	1198.7	1698.4	1814.9	1550.5
1755.7	1822.4	2045.2	1563.6	2146.2	1628.2	1994.6	1989.5	1782.1	1764.5	1934.8	1799.1	1976.3	1835.2	1169.2	1758.4	2100.1	1932	1931.8	1773.6	1731.8	1986.1	1967.3	1701	2022.9	1568.4	2085.1	1794	1683.6	1865	1861.3	1741.5	1928.6	1836.2	1880.7	1821.4	1769.4	1823.2	1518	1236.1	1389.9	1859.4	1001.2	1529.6	1136.5	1043.1	1183.8	1668.3	1797.3	1525.7
1763.6	1810.3	2013.1	1610.9	2137.7	1618.6	2004.8	1967.3	1776.4	1778	1937.1	1807.8	1976.6	1834.5	1154.9	1768.4	2094.9	1921.5	1927.8	1759	1726.6	1945.4	1967.1	1690	2014.4	1582.5	2058.8	1788.2	1694.2	1874.3	1870.8	1748.8	1907.8	1842.1	1879.9	1826.9	1761.3	1817.2	1608.1	1213	1376.8	1924.8	1001.1	1505	1112.5	1027.1	1169.3	1640.7	1775.3	1502.2
1766.9	1776.7	1956.2	1632	2111.1	1601.2	2007.3	1934.5	1754.3	1785.3	1936.5	1811	1960.1	1825.2	1140.1	1775.3	2079.7	1902.6	1922.2	1734.4	1706	1896.6	1955.5	1662.5	1988	1592.5	2000.2	1766.9	1696	1879.8	1876.9	1751.3	1879.5	1844.4	1865.7	1828.8	1741.2	1800.9	1679.4	1191	1364	1947.3	998.42	1481.4	1089.3	1011.4	1155.2	1612.7	1751.1	1480.1
1763.7	1731.4	1899.3	1635.1	2072.3	1568.3	1999.5	1891.9	1726.8	1790.8	1928.2	1809	1930.4	1805	1124.9	1776.9	2048	1874.7	1907.1	1684.7	1677.4	1846.7	1932.8	1636	1955.7	1600.1	1940.4	1735.1	1687.2	1876	1874.3	1746.3	1847	1838.8	1845.6	1825.5	1710.9	1782.9	1702.4	1170.2	1351.5	1956.2	993.66	1458.6	1068.4	994.8	1141.6	1585.8	1726.8	1459.4
1745.3	1690.3	1840	1632.2	2025.5	1545.9	1980.2	1848.6	1700.8	1787.1	1907.2	1795.7	1896.1	1778.4	1109.1	1767.2	2010	1843.9	1880.6	1632.8	1653.3	1793.8	1903.8	1611.2	1915.5	1606.5	1873.6	1685.3	1671	1863.1	1861.1	1734.7	1813.4	1823.5	1818.3	1815.9	1658.3	1758.9	1713.3	1150.7	1339.2	1955.5	985.57	1441.9	1049.6	978.4	1128.5	1560	1701.9	1439.9
1725.7	1650.6	1782.3	1619.2	1975	1521.9	1954.1	1800.5	1669.8	1776.8	1878.2	1774.5	1855.8	1751.2	1092.8	1750.7	1964.3	1809.2	1848.7	1578.5	1625	1743.2	1872.1	1583.1	1874.4	1602.1	1812.4	1633.5	1653.6	1841.5	1839.7	1720.4	1781.8	1800.9	1786	1794.7	1602	1731.7	1719.1	1132.7	1327.7	1940.7	974.1	1451	1033	962.53	1116.2	1535.1	1676.9	1421.5
1701.4	1610.9	1731.5	1606.9	1927.7	1497.7	1923.6	1753.1	1639.2	1761.9	1845.9	1750.2	1816.3	1721.8	1076.3	1730.2	1916.7	1774.1	1816.9	1535.8	1596.6	1694.8	1839.3	1555.7	1830.5	1590.8	1752.3	1592	1631.3	1813.7	1814.5	1702.9	1749.5	1771.1	1754.3	1766.8	1550.3	1705.3	1722.9	1116.2	1315.7	1912.3	961.33	1472.5	1018.2	947.57	1119.3	1511.2	1652.7	1408.2
1675.4	1574.8	1678.6	1589.4	1879.8	1472	1890.3	1708	1607	1743.5	1814.3	1724.5	1775.1	1692.8	1059.6	1708.2	1869.7	1740.2	1783	1494.1	1566.5	1648.1	1804.1	1527.2	1787.8	1577.9	1693.9	1550.9	1608.3	1782.5	1787.4	1684.2	1718.9	1738.9	1720.8	1738.6	1507.6	1677.7	1724.5	1101.2	1304	1876.5	947.74	1512.7	1005	933.78	1134.5	1488.3	1630.4	1417.5
1646.6	1539.1	1629.7	1570.3	1834.6	1447	1855.1	1664.2	1575.9	1723.1	1780.8	1698.5	1735.5	1664.8	1043.2	1685.8	1825.1	1708.1	1748.6	1456.8	1537.3	1605.3	1769.6	1499.8	1747.6	1560.7	1639.3	1513.5	1583.4	1750.6	1760.4	1664.2	1689.7	1708.1	1688.2	1708.4	1466.6	1650.9	1714.2	1087.4	1292.3	1836.8	934.58	1587.7	993.03	921.38	1162	1466.6	1607.8	1437.7
1617.9	1506.2	1585.4	1548.8	1791.3	1423.2	1820	1622.7	1546.1	1701.8	1745.8	1671.5	1697.8	1637.1	1027.3	1662.8	1782.8	1677.5	1714.2	1420.7	1509.5	1568.4	1738	1472.7	1708.7	1542.5	1590	1476.8	1558.6	1720.9	1733.7	1644.4	1662.1	1676.4	1657.5	1678.9	1430.5	1625.3	1692.7	1074.5	1280.8	1796.2	920.71	1669.2	981.58	910.49	1241.2	1445.9	1585.8	1477.1
1589.9	1474.9	1547.6	1527.1	1751.1	1398.2	1785.8	1584.7	1516.3	1681.4	1712	1645.3	1661.5	1611	1012.2	1640.2	1742.6	1648.4	1681.5	1388.2	1481.1	1533.6	1706.2	1446.3	1672.3	1522.2	1548.2	1443.3	1534.8	1690.8	1707.5	1626	1636.3	1645.1	1627.6	1648.8	1395.7	1599.3	1664.5	1076.1	1269.3	1754.9	907.14	1735.6	974.27	900.83	1351.4	1426	1564.5	1563.3
1563.5	1445.9	1512.3	1505.7	1715.9	1375.1	1753	1552	1488.7	1660	1681.6	1621.7	1627.7	1588	998.22	1618.4	1705.4	1621.4	1650.7	1359.1	1454.7	1502.5	1676.3	1422	1640.4	1501.7	1509.2	1413	1512.3	1662.3	1682.5	1607.2	1613.6	1614.6	1599.5	1620.1	1364.5	1574.4	1633.5	1109.3	1257.8	1714.6	894.13	1757.6	966.63	905.87	1478.5	1409	1543.6	1661.7
1537.4	1419.7	1481.1	1485.2	1681.9	1354.9	1723.2	1520.9	1463.4	1639	1651.5	1598.2	1598.3	1565.4	985.58	1598.8	1671.4	1597.6	1622.1	1331.5	1431.7	1474.8	1648.1	1399.7	1609.6	1481.7	1475	1384.1	1489.9	1634.7	1660.1	1589.3	1591.2	1586.1	1573.4	1594.6	1336.1	1551.8	1601.8	1173.1	1246.2	1678.1	881.98	1772.3	963.2	954.61	1606.9	1409.8	1523.4	1749.7
1512.8	1397.3	1453.4	1465.9	1650.8	1335.5	1693.4	1493.1	1441.5	1618.5	1623.3	1576.1	1569.9	1544.5	974.35	1579.3	1640.3	1574.3	1596.8	1307	1409.5	1450	1621.6	1379.5	1581.6	1462.7	1445	1358.2	1468.9	1608.8	1637.9	1572.1	1573.6	1559.9	1550.5	1569.7	1309.8	1529	1569.6	1235.9	1234.2	1641.8	870.93	1778.4	961.37	1017.7	1720.6	1423	1503.6	1792.3
1490.1	1376	1428.7	1446.7	1622.5	1317.9	1665.2	1468	1420.3	1598.7	1597.1	1555.4	1544.1	1525.1	964.46	1560.8	1611.9	1552.7	1572	1286.2	1389.4	1427.4	1596.5	1361	1555.9	1444.7	1418.5	1336.1	1450.4	1585.9	1617.1	1555.6	1556.6	1535.7	1528.2	1546.6	1286.4	1507.4	1537.1	1286.2	1222	1608	861.12	1782.8	962.14	1114.3	1804.8	1450.2	1484.6	1805.3
1470.1	1356.8	1406.2	1428.7	1596.4	1301.7	1638.3	1445.2	1401	1579.5	1572.7	1535.9	1520.4	1506.8	954.98	1543.3	1585.8	1532.2	1548.8	1266.8	1370.9	1406.2	1572.5	1344	1532.3	1426.8	1394.8	1315.4	1432.2	1563.5	1597.5	1539.6	1537.1	1514.6	1507.4	1525.4	1266.7	1486.8	1506.2	1301.5	1209.4	1576.9	852.62	1783.6	966.72	1201.2	1847.8	1520.8	1466.2	1815.2
1450.7	1339.1	1385	1412.7	1571.8	1286.6	1612.4	1424	1383	1560.9	1549.6	1517.4	1498.4	1489.2	953.77	1526.6	1561.5	1516.8	1526.7	1251.6	1353.7	1385.9	1549.3	1327.9	1510.1	1410	1373.1	1296.7	1415.3	1542.6	1578.9	1524	1519.4	1494.1	1487.9	1505.6	1248.1	1467.2	1477.4	1309.3	1196.4	1548.3	847.26	1774.4	983.99	1354.3	1868.9	1605.5	1448.6	1822.5
1432.5	1322.4	1364.7	1396.9	1548.4	1272.3	1587.2	1403.9	1365.9	1542.5	1527.4	1499.5	1477.6	1472.2	956.29	1510.3	1538.5	1501	1505.4	1237.2	1337.5	1366.5	1527.8	1315.9	1489	1395	1352.3	1279.6	1399.2	1522.9	1560.9	1512	1501.4	1475	1473.3	1487	1231.3	1448.7	1450.8	1310.8	1183.2	1522.1	864.44	1756	1008.2	1445.8	1875.3	1676.7	1431.7	1823.1
1415.9	1306.7	1346	1381.9	1526.1	1258.6	1562.7	1385.5	1349.6	1524.3	1510.6	1482	1457.7	1456.6	968.26	1497.8	1516.6	1482.7	1485.9	1222.1	1322	1348.6	1505.7	1303.4	1468.9	1380.2	1332	1267.3	1387.2	1504	1546.3	1499.3	1484	1456.8	1458.6	1469.2	1215.8	1431.2	1427.7	1308.9	1169.7	1497.9	890.21	1731.8	1035	1544.6	1877.1	1728.1	1415.6	1809.7
1399.5	1292.5	1326.9	1371	1505.7	1246.1	1539.9	1366.9	1334.7	1506.4	1493	1464.9	1439.6	1440.5	993.56	1484.6	1496.6	1465.1	1465.9	1208	1307.8	1330.2	1484.1	1289.1	1450.4	1367	1312.4	1254.7	1374.9	1486.1	1531.2	1484.3	1467.1	1439.3	1442	1451.8	1201.5	1414.7	1405.5	1296.6	1156.2	1475.4	931.25	1702.9	1060.4	1686.8	1872	1746.6	1408.4	1785.5
1383.8	1278.2	1308.3	1359.6	1485	1233.3	1516.4	1348.8	1319.6	1489.7	1472.6	1448.8	1421.2	1424.8	1074.5	1469.1	1476.3	1448	1446.4	1195.4	1293.4	1312.3	1463	1275.3	1431.6	1353.5	1294.2	1241.1	1360.6	1469.6	1514.4	1469.6	1450.6	1422.3	1425.2	1434.9	1188.7	1399.1	1385.5	1274.1	1142.8	1454.2	1001.5	1671.4	1083.3	1779.5	1860.4	1755.3	1417.6	1754.7
1368.6	1264.5	1290	1346.2	1464.8	1220.9	1493.4	1331.3	1304.8	1472.3	1452.7	1432.2	1403.4	1409.4	1169	1453.9	1456.5	1431.3	1427.3	1182.9	1279.4	1294.7	1442.2	1261.8	1413.4	1340.4	1275.4	1227.6	1346.7	1452.9	1498	1454.9	1434.4	1406.6	1408.8	1419.2	1176.1	1384.6	1367.3	1245	1129.9	1434	1098.7	1639.1	1105.2	1819.2	1844.4	1757.4	1445.4	1721.2
1354.6	1251.2	1272.1	1333.3	1445.1	1208.8	1470.7	1314	1290.5	1455.1	1433.1	1415.8	1386	1394.2	1246.1	1438.9	1437.4	1415.1	1408.6	1171	1265.8	1277.4	1421.8	1248.6	1395.6	1327.9	1256.9	1214.8	1333.2	1436.7	1481.8	1440.4	1418.6	1390.4	1392.9	1403	1164.2	1382.6	1350.6	1211.5	1117.5	1414.5	1231.3	1608.5	1122	1819.2	1824.8	1750.7	1488.7	1686.8
1340.3	1238.2	1254.4	1320.7	1425.9	1196.9	1448.4	1297.2	1276.4	1438.1	1413.9	1399.6	1369.1	1379.3	1325.9	1424	1418.6	1399.1	1390.2	1159.6	1252.4	1260.4	1401.6	1235.7	1378.1	1316.3	1238.7	1202.4	1320.1	1420.9	1465.8	1426.1	1403.1	1374.5	1377.3	1387	1152.8	1392	1335.1	1176.7	1105.9	1395.4	1354.7	1577	1128.8	1803.7	1803.5	1733.5	1555	1651
1326.3	1225.6	1237	1308.5	1407.1	1185.2	1426.5	1280.5	1262.6	1421.4	1395.1	1383.6	1352.4	1364.5	1383.2	1409.3	1400.3	1383.5	1372.1	1148.6	1239.2	1243.7	1381.8	1223	1361	1304.4	1220.8	1190.5	1307.3	1405.4	1450	1411.9	1387.7	1358.9	1362.1	1371.3	1141.8	1410.9	1320.5	1142.9	1095.2	1376.8	1488.2	1546.5	1124.9	1780	1782.6	1709.8	1626.4	1616.1
1312.6	1213.2	1219.9	1296.5	1388.5	1173.7	1404.9	1264.2	1249	1404.8	1376.5	1367.8	1336.1	1350	1403.8	1394.8	1382.3	1368.1	1354.3	1138	1226.3	1227.1	1362.3	1210.5	1344.3	1292.8	1203.1	1178.9	1294.7	1390.3	1434.4	1397.8	1372.5	1343.4	1347.1	1355.7	1131.2	1468.4	1306.4	1112.6	1085.5	1359.4	1591	1517.3	1114.4	1754.7	1760.4	1682.1	1683.3	1584.5
1299.1	1201	1202.9	1284.8	1370.3	1162.4	1383.7	1248	1235.6	1388.4	1358.2	1352.1	1320	1335.5	1416.5	1380.4	1364.6	1352.9	1336.7	1127.6	1213.6	1210.6	1342.9	1198.2	1327.7	1281.4	1185.6	1167.7	1282.3	1375.4	1419	1383.9	1357.3	1328.2	1332.4	1340.3	1121	1540	1292.8	1082.9	1076.4	1341.4	1651.1	1489.6	1098.5	1726.5	1738.3	1651.6	1707.9	1553
1285.9	1188.9	1185.9	1273.3	1352.2	1151	1362.7	1232	1222.3	1372.1	1340.1	1336.6	1304.1	1321	1421.6	1366.1	1347.1	1337.6	1319.2	1117.4	1200.9	1193.9	1323.6	1185.9	1311.2	1270.2	1168.3	1156.7	1270.1	1360.8	1403.7	1370	1341.9	1313.2	1317.8	1325.1	1110.9	1611.7	1279.4	1055.8	1070.5	1323.7	1661.2	1463.5	1080.9	1695.4	1716.7	1619.6	1716.2	1523.8
1272.8	1176.7	1168.8	1261.9	1334.1	1139.6	1341.8	1215.9	1208.9	1355.9	1322.2	1321.2	1288.2	1306.5	1425.9	1351.9	1329.6	1322.3	1301.8	1107.3	1188.2	1176.9	1304.3	1173.6	1294.7	1259.2	1151	1145.8	1258.1	1346.3	1388.5	1356.1	1326.2	1298.3	1303.2	1310	1101	1661.2	1267	1031.6	1079.7	1306.4	1665.2	1438.7	1059.5	1664.1	1695.6	1587.8	1715	1496.8
1259.7	1164.3	1151.3	1250.7	1315.8	1128.1	1320.9	1200.3	1195.4	1339.7	1304.3	1305.7	1272.2	1291.6	1426.7	1337.7	1312	1306.8	1284.2	1097.1	1175.4	1159.4	1284.7	1161	1278	1248.4	1133.4	1134.9	1246	1331.9	1373.2	1342	1310.2	1283.5	1288.5	1294.9	1091.1	1675.7	1254.2	1010.2	1093.1	1289.3	1662.9	1415.1	1037.2	1635.4	1675.2	1558.4	1708.4	1472.1
1246.6	1151.5	1133.2	1239.4	1297.1	1116.2	1299.8	1183.5	1181.6	1323.4	1286.3	1290.1	1255.9	1276.5	1415.8	1323.3	1294.1	1290.8	1266.3	1086.6	1162.3	1141.2	1264.7	1148.1	1261	1237.6	1115.2	1123.8	1233.7	1317.3	1357.8	1327.7	1293.6	1268.5	1273.6	1279.8	1080.9	1686.3	1241.6	991.61	1119	1272.4	1649.8	1392.6	1014.8	1606.4	1655.4	1528.8	1692.5	1449.4
1233.2	1138.2	1114.3	1228.1	1277.8	1103.8	1278.4	1166.2	1167.4	1306.8	1267.9	1274.3	1239.2	1260.8	1396.2	1308.6	1275.7	1274.5	1248	1075.7	1148.7	1122.2	1244.3	1135.4	1243.4	1226.7	1096.3	1112.4	1221.9	1302.5	1342.1	1313.1	1276.7	1253.4	1258.2	1264.5	1070.4	1694.9	1229.3	975.41	1177.6	1255.7	1629.1	1371	994.03	1577.7	1636	1500.8	1671.9	1428.4
1219.6	1124.2	1094.6	1216.6	1258	1091	1256.6	1148.1	1152.6	1289.9	1249.2	1258	1221.9	1244.7	1372.7	1293.6	1256.7	1257.6	1229.2	1064.3	1134.6	1102.5	1223.3	1121.6	1225.2	1215.7	1076.4	1100.5	1209.1	1287.4	1326.1	1298.2	1259.3	1237.9	1242.5	1248.8	1059.3	1698	1217.1	961.28	1241.8	1238.9	1600	1349.9	972.94	1549.5	1616.8	1474.4	1648.6	1408.8
1205.5	1109.8	1074.1	1204.8	1237.6	1077.6	1234.2	1129.3	1137.2	1272.6	1230.9	1241.3	1204.1	1228.2	1347.8	1278.2	1237.2	1241.1	1209.9	1052.2	1120	1082.1	1201.9	1107.2	1206.4	1204.4	1055.7	1088	1196	1271.8	1309.6	1283.6	1241.7	1222	1226.2	1232.6	1047.7	1693	1205	948.78	1304.8	1221.8	1579.1	1329.3	953.05	1522.9	1598.8	1449.8	1622.8	1390.4
1190.9	1094.8	1052.9	1192.6	1216.6	1063.8	1211.5	1109.9	1121.4	1254.9	1211.1	1224.1	1185.7	1211.3	1324.3	1262.4	1217.1	1223.5	1190	1039.7	1104.9	1061.5	1180.2	1092.4	1187.2	1192.9	1034.1	1075	1182.3	1255.7	1292.7	1267.9	1224.1	1205.5	1209.4	1216	1035.5	1678.9	1193	937.36	1350.8	1204.4	1555.5	1308.9	934.65	1498.9	1583.9	1426.9	1596.8	1372.8
1175.8	1079.5	1031.4	1180.7	1195.4	1049.7	1188.4	1090.2	1105.1	1236.8	1190.9	1206.5	1166.8	1194.2	1300.1	1247	1196.6	1205.7	1169.9	1026.6	1089.3	1040.9	1158.3	1077.2	1167.6	1180.9	1012	1061.4	1168.3	1239.3	1275.3	1252	1206.8	1188.5	1192.3	1198.8	1022.8	1660.6	1180.9	926.28	1368.6	1186.4	1532.3	1290	918.09	1475.1	1570.1	1405.3	1572.5	1355.7
1160.4	1064.2	1010.1	1167.7	1174.2	1035.4	1165.2	1070.3	1088.8	1218.6	1170.3	1188.6	1147.8	1177.1	1277.1	1230.6	1175.9	1188.1	1149.6	1013.3	1073.6	1020.7	1136.6	1061.9	1148	1168.5	989.73	1047.5	1154	1222.5	1257.8	1235.9	1189.9	1171	1175.1	1181.2	1009.8	1638.1	1168.5	918.66	1375.3	1167.8	1508	1270.3	903.55	1452.5	1562.1	1385	1547.6	1339
1144.7	1049.1	989.26	1154.5	1153.3	1021.2	1142.1	1050.7	1072.5	1200.3	1149.7	1170.5	1128.9	1160.4	1253.5	1214	1155.5	1170.8	1129.5	1000.1	1058	1001.4	1115.4	1046.7	1128.7	1155.9	967.76	1033.4	1139.5	1205.6	1240.1	1219.9	1173.8	1153.3	1157.9	1163.4	996.72	1613.7	1155.7	913.81	1381.2	1148.7	1484.4	1251	891.13	1431.2	1554.1	1365.6	1523.8	1322.6
1129.1	1034.6	969.51	1141.1	1133.1	1007.4	1119.5	1031.7	1056.6	1182.2	1129.2	1152.6	1110.4	1144.1	1231.1	1197.5	1135.5	1154.1	1109.9	987.19	1042.8	983.48	1094.9	1032	1110	1143	946.66	1019.4	1125.1	1188.8	1222.6	1204.2	1158.6	1135.5	1141.1	1145.5	983.85	1587.7	1142.4	913.79	1385.9	1129.2	1461.6	1232	880.4	1411	1542.3	1347	1501.2	1306.5
1113.6	1021	951.27	1127.6	1114	994.2	1097.7	1013.9	1041.4	1164.5	1109.2	1135.1	1092.6	1128.8	1210	1181.3	1116.4	1138.4	1091.1	974.93	1028.1	967.18	1075.6	1017.9	1092.3	1130	926.94	1005.9	1110.9	1172.3	1205.5	1188.9	1144.6	1117.9	1125	1127.9	971.53	1561.2	1128.6	920.77	1383.1	1109.5	1437.6	1213.3	892.6	1391.9	1529.5	1328.7	1479.9	1291.5
1098.7	1008.4	934.87	1114.4	1096.2	981.93	1077	997.39	1027.3	1147.5	1090	1118.3	1076	1114.4	1190.2	1165.7	1098.6	1123.8	1073.5	963.62	1014.5	952.74	1057.5	1004.8	1075.8	1117.2	909.07	993.17	1097.3	1156.5	1189	1174.3	1131.8	1100.8	1109.8	1110.7	960.05	1535.3	1114.2	935.5	1374.4	1089.8	1414.8	1194.9	969.33	1374	1514.6	1310.8	1459.8	1275.9
1084.5	997.24	920.54	1101.6	1080	970.72	1057.6	982.59	1014.3	1131.4	1072	1102.4	1060.7	1101.1	1172.4	1150.8	1082.2	1110.4	1057.1	953.49	1001.9	940.22	1041	992.86	1060.8	1104.6	893.35	981.48	1084.3	1141.6	1173.5	1160.6	1120.1	1084.6	1095.7	1094.4	949.67	1511.9	1099.4	967.36	1362.1	1070.6	1394.4	1176.8	1045.7	1357.3	1498.7	1293.2	1440.8	1260.6
1071.3	987.4	908.29	1089.4	1065.5	960.67	1039.7	969.53	1002.5	1116.2	1055.2	1087.5	1046.8	1089.1	1154.6	1136.9	1067.4	1098.3	1042.1	944.68	990.57	929.5	1025.9	982.13	1047.4	1092.6	879.94	971.04	1072.3	1127.6	1158.9	1147.7	1109	1069.4	1082.8	1079.2	940.58	1488.5	1084.4	1000.1	1347.8	1052.2	1374	1158.8	1155.9	1341.5	1482.4	1276.7	1422.8	1245.5
1059.2	978.88	898	1078	1052.7	951.76	1023.3	958.2	992.13	1102	1039.9	1073.9	1034.4	1078	1137.9	1123.9	1054.2	1087.1	1028.6	937.21	980.5	919.93	1012	972.6	1035.4	1081.3	868.78	961.94	1061.3	1114.9	1145.4	1135.8	1104.7	1055.5	1071.2	1065.1	932.83	1466.6	1069.3	1031.4	1332.5	1035	1354.6	1140.7	1267.3	1326.8	1465.8	1259.7	1405.7	1230.5
1048.2	971.04	888.86	1067.5	1040.8	943.7	1008.3	948.19	982.75	1088.9	1026	1061.4	1023.4	1067.8	1122.1	1112	1042.3	1077.7	1016.3	930.97	971.48	916.67	999.15	963.95	1024.4	1070.9	859.62	954.17	1051.3	1103.3	1133.1	1124.6	1110.5	1042.8	1060.6	1052.3	926.37	1446.3	1054.6	1060.3	1316.9	1019.2	1336.3	1122.5	1403	1321.8	1449.2	1242.8	1389.1	1215.6
1038.3	969.06	887.78	1057.8	1037.8	935.4	994.47	938.51	973.54	1076.5	1013.3	1049.9	1013.3	1064.2	1107.3	1100.9	1031.1	1081.6	1004.6	924.17	962.78	942.82	995.89	955.06	1019.9	1061.2	851.18	947.38	1042.1	1092.5	1121.5	1113.5	1126.1	1031.5	1050.1	1040.8	920.25	1427.4	1040.5	1086.6	1301.4	1005.1	1319	1103.9	1593.7	1331.8	1432.4	1226.3	1373	1200.6
1028.8	988.3	922.01	1049	1063.3	936.44	990.2	947.13	975.02	1065.6	1001.3	1039.1	1010.6	1062.8	1093.4	1089.8	1030	1101.8	1005.9	925.87	960.22	986.73	995.4	957.16	1038.9	1052.5	861.56	941.97	1032.7	1084.3	1113.1	1110.8	1152.6	1021	1051.3	1030	920.12	1409.9	1027.4	1107.7	1285.2	992.66	1302.6	1084.9	1767.9	1358.5	1415.3	1209.9	1357.1	1185.4
1024.9	1008	976.27	1040.1	1092.8	953.08	989.16	965.63	994.91	1067.8	1002.6	1035.7	1011.2	1063.5	1080.5	1088.3	1032.6	1131.5	1027.2	936.98	960.95	1053.6	997.62	976.05	1059.8	1043.8	924.96	951.55	1032.3	1089.4	1119.6	1122.8	1205.2	1013.1	1070.6	1022	942.17	1393.4	1015.4	1122.4	1269.3	981.46	1287.3	1065.5	1910.1	1411.4	1397.9	1193.8	1341.3	1169.7
1024.8	1042.9	1053.6	1038.1	1142.5	979.2	993.16	993.46	1026.9	1076.4	1023.8	1035.6	1014.2	1065.9	1068.5	1102.6	1039.7	1180.1	1060.3	958.35	963.87	1140.3	1003.5	1007.1	1097.5	1039.2	990.58	979.08	1046.4	1108.1	1129.8	1143	1255.4	1021.1	1100.4	1030.1	963.59	1377.8	1004.8	1124.2	1254.8	981.48	1272.9	1045.6	1993.7	1488.8	1380.1	1177.7	1325.7	1153.5
1027.3	1103.7	1141.5	1049.3	1204.5	1016.9	1004.5	1065.6	1073.4	1090.5	1056.8	1038	1020.8	1076.5	1072.7	1125.7	1068.6	1230.1	1108	1001.4	969.85	1181	1026.1	1051	1157.7	1043.8	1073.8	1016.9	1069	1139.4	1150.3	1174.3	1274.2	1033.6	1146.2	1042.3	1001.1	1362.9	995.61	1113.1	1240	1019.5	1259.4	1025.4	2012.2	1567.4	1361.9	1161.7	1311.5	1136.8
1032.7	1152.8	1190.6	1069.7	1254.8	1049.4	1044.9	1142.8	1116.9	1127.2	1104.3	1043.5	1044.3	1115.6	1091.7	1160.4	1137.3	1249.3	1155.2	1069.4	990.14	1201.1	1078.5	1083.2	1215.1	1052.8	1127.4	1073.4	1104.7	1186.6	1194.7	1206.4	1284.2	1055.7	1194.5	1064.3	1067.2	1348.4	987.43	1095.5	1225.7	1066.8	1246.6	1005.2	1997.1	1622.7	1344.2	1145.4	1297.1	1119.6
1051.7	1176.8	1210.9	1102.5	1293.4	1058.9	1095.6	1178.6	1132.6	1162.7	1150.2	1063	1105.6	1164.5	1126.5	1196.3	1213	1259.3	1172.1	1127.3	1038.8	1211.4	1134.4	1095.7	1250.9	1068.7	1185	1128.8	1140.5	1229.3	1232.8	1218.9	1291.5	1108.3	1212.7	1104.8	1121.6	1334.2	983.85	1073.1	1211.9	1143.3	1239.1	985.18	1966.8	1642.6	1325.2	1128.8	1282	1101.9
1096.1	1188.5	1220.6	1134.6	1309.5	1066.1	1141.9	1194.2	1143.5	1174.5	1169.9	1107.4	1172	1200	1188.7	1208.6	1271.4	1266.9	1181.5	1145.7	1085.4	1216.1	1175.9	1104	1263.5	1103.5	1211.2	1148.5	1153.1	1245.5	1253.5	1228	1297.9	1157.9	1222.2	1146.2	1140.6	1320.2	1004.5	1049.7	1198.8	1238.3	1252.7	965.65	1929.4	1654.6	1306.1	1111.8	1267.1	1084.1
1141.4	1192.2	1224.1	1147.8	1319.3	1072.4	1159.4	1204.8	1149.3	1180.1	1183.2	1148.1	1222.5	1215.2	1281.1	1215.3	1286.2	1273.4	1188.9	1156.8	1114.7	1218.8	1191	1108.5	1270	1135.5	1223	1158.7	1161.2	1256.6	1264	1231.8	1304.2	1175.3	1229.7	1182.1	1151.1	1306.6	1047.2	1023.6	1186.2	1349.6	1274.8	946.96	1888	1660.6	1286.9	1094.3	1252.3	1066.3
1161.2	1190	1224.7	1158.1	1323.5	1074.1	1169.1	1210.5	1152.4	1183.3	1190.2	1173.6	1235.7	1226.1	1428.6	1220.4	1296.2	1279.4	1194.2	1164.7	1127.7	1218.5	1197.9	1112.1	1273.4	1146.5	1227.9	1166.7	1167.5	1261.5	1270.6	1233.3	1303.1	1183.9	1235.8	1190.3	1159.1	1293.8	1117.7	997.68	1174.2	1462.3	1313.3	929.39	1842.1	1662.2	1268	1076.3	1237.8	1049
1171.8	1179.6	1218.6	1163.6	1322	1070.4	1176.9	1211.8	1150.6	1185.5	1194.2	1183.6	1244	1231.5	1603.4	1223.9	1303.4	1277.7	1198.2	1169.9	1131.4	1205.1	1199.8	1112.7	1272.6	1153.4	1227.3	1172.5	1172.3	1266	1274	1231.5	1294.5	1189	1241.4	1196	1164.6	1280.5	1213	972.37	1162.8	1550.9	1377.2	913.19	1798.1	1654.4	1249.5	1057.9	1223.3	1032.4
1179.1	1164.1	1197.7	1167.2	1309.4	1061.7	1182.9	1202.8	1141.6	1187.4	1194.9	1188.5	1249.6	1234.4	1728.8	1226	1306.6	1268.5	1194.1	1172.4	1133.4	1182.6	1195.1	1107	1262.1	1159	1220	1176.4	1176.5	1269.3	1275.2	1224.8	1280.9	1192.9	1239.7	1198.5	1168	1267.5	1281.6	948.23	1152	1572.5	1443	898.49	1753.3	1638.4	1231.7	1039.4	1208.7	1017
1187.4	1145.6	1169.6	1168.7	1289.5	1049.9	1188.2	1186.3	1127.8	1185.5	1187.4	1190	1252.8	1232.9	1842.7	1222.1	1299	1254.2	1182.9	1165.6	1131.3	1156.3	1183.9	1096.3	1244.9	1163.4	1194.1	1171.4	1174.9	1265.3	1269.5	1215	1264.7	1196.6	1230.6	1197.9	1162.2	1254.6	1352	926.74	1145	1586.9	1489.7	885.32	1711.4	1615.7	1214.7	1020.8	1194	1002.8
1190.7	1126.1	1138.5	1164.8	1265.5	1036.6	1186	1164	1111.8	1178.8	1174.3	1186.9	1246.3	1224.6	1935.3	1213.2	1282.6	1237.3	1167.3	1151.6	1122.3	1129.1	1168.4	1082.8	1223.8	1168	1160.6	1158.7	1168	1255.3	1258.7	1203.3	1247.1	1194.4	1216.6	1189.7	1148.7	1241.8	1403.9	905.89	1154.3	1592.9	1506.5	874.26	1670.5	1589.8	1198.7	1002.7	1179	990.77
1189.7	1105.5	1108.1	1157	1240.3	1021	1176.5	1139.6	1094.3	1168.9	1157.6	1177.5	1231.5	1211.9	1968.8	1201.3	1261.5	1219.2	1149.6	1133.3	1109.3	1101	1150.8	1067.5	1201.4	1167.9	1125.9	1141.4	1157.4	1241.7	1244.7	1190.2	1228.4	1184.4	1200.3	1176.2	1130.7	1229.1	1420.4	887.13	1174.8	1596.9	1516.8	875.35	1631.8	1562.4	1183.8	985.17	1163.7	981.82
1182.2	1085	1076.9	1146.7	1214.3	1005.1	1162.2	1114	1075.6	1157	1139.1	1164.5	1212.6	1196.6	1974.5	1187.8	1238	1199.9	1129.8	1113.5	1094.3	1073.2	1130.9	1050.3	1177.9	1163	1092.5	1122.2	1144.9	1225.9	1229.2	1176.5	1209.5	1169.5	1182.6	1160.3	1111	1216.3	1431.7	870.76	1212.7	1592.2	1522.6	891.03	1595.9	1532.8	1169.9	968.66	1147.8	972.17
1170.3	1066.3	1047.2	1135	1188.4	990.41	1145.4	1088.1	1057.1	1143.7	1119	1149.5	1191.8	1180	1965.9	1173	1213.6	1180.5	1109.5	1093.4	1077.7	1046.7	1110.5	1033.1	1154.3	1154.6	1058.7	1102.6	1131	1208.8	1212.5	1162.7	1191.8	1152.6	1163.7	1142.9	1090.9	1203.3	1438.5	856.89	1289.8	1574.2	1525	922.9	1564.1	1503.4	1156.5	953.39	1131.6	964.09
1156.2	1047.5	1020.9	1121.8	1164.7	975.37	1126	1063.1	1040	1130.4	1098.7	1132.8	1169.7	1162.4	1948.6	1157.9	1188.5	1162.5	1090.4	1072.8	1059.8	1023.3	1091.3	1017.2	1132.7	1144.3	1026.7	1081.9	1116.1	1190.9	1195.5	1149.7	1173.6	1134.3	1144.9	1124.5	1070.4	1190	1440.5	845.53	1383.5	1546.1	1520	993.72	1532.9	1476.6	1147.8	939.52	1115	975.63
1140.6	1029.7	995.36	1108.2	1140.7	960.96	1105.9	1039.6	1022.8	1116.1	1079.7	1116	1147	1144.9	1924.7	1143.7	1164	1144	1070.7	1052.5	1042.1	1000.3	1071.4	1001	1110.8	1132.9	998.69	1061.7	1101	1172.9	1179.6	1136.1	1156	1115.1	1127.3	1106.3	1050	1176.3	1431.5	839.56	1495.9	1513.5	1508	1078.6	1503.8	1450	1156.2	927.14	1098.2	1015.1
1123.7	1013	971.92	1095.3	1118	947.21	1085.7	1017.6	1006.3	1101.7	1060.3	1100.2	1124.8	1128.6	1892.3	1128.9	1141.6	1126.2	1051.7	1033.2	1025.8	979	1052	985.53	1090	1120	971.72	1043.4	1086.1	1155.3	1163.2	1122.8	1139	1096.3	1109.4	1089.4	1030.7	1162.1	1412.3	879.12	1603	1479.2	1490.2	1194.3	1476.6	1425.1	1167.5	915.89	1081.5	1073.9
1106.8	997.37	950.43	1081.9	1096.4	934.11	1066.7	998.11	990.7	1087.2	1041.6	1083.9	1103.4	1111.9	1855.2	1114.4	1119.1	1109	1033.5	1016	1009.3	959.28	1033.3	970.82	1070.3	1107	947.23	1025.2	1071.6	1138.2	1147.2	1109.6	1122.6	1078	1092.2	1072.3	1013.4	1147.5	1389.6	930.89	1699.1	1445.8	1469.4	1287.1	1451	1402.1	1187	911.81	1065	1158.9
1091	982.62	930.61	1068.8	1076.1	921.62	1047	978.91	975.85	1072.8	1023.5	1068.2	1083.1	1095.9	1819.4	1100.4	1097.8	1092.5	1015.9	999.06	993.53	940.89	1015.2	956.83	1051.6	1094.6	924.99	1008.1	1058.2	1122.4	1131.7	1096.7	1106.8	1060.5	1075.6	1055.9	996.41	1132.6	1363.3	999.38	1768.2	1413.9	1447.2	1353.6	1426.9	1381	1222.7	936.32	1049.1	1234.1
1074.8	968.69	912.18	1056	1056.8	909.68	1027.9	960.92	961.68	1058.5	1006.2	1053	1064.7	1080.4	1782.3	1086.6	1077.6	1076.7	999.1	983.29	978.56	923.63	997.67	943.49	1033.9	1081.7	904.63	992.08	1044.7	1106.4	1116.6	1084	1091.6	1044.7	1059.8	1040.2	980.59	1117.4	1336.6	1073.7	1792.6	1383	1422.6	1372.2	1404.2	1361.6	1249.5	966.03	1034	1314.6
1059.2	955.56	894.91	1043.7	1038.5	898.26	1009.3	943.99	948.16	1044.4	989.47	1038.2	1046.3	1065.5	1746.9	1073.2	1058.5	1061.5	982.89	968.62	964.32	907.35	980.71	930.75	1017	1069.2	885.79	977.14	1031.5	1091	1102.1	1071.6	1077	1028.7	1044.6	1025.2	965.88	1102.3	1310.4	1160.7	1804.9	1353.7	1397.7	1385.9	1383	1343.8	1256.9	1015.7	1019.9	1403.7
1044.2	943.2	878.65	1031.7	1021.1	887.34	991.17	928	935.26	1030.5	973.36	1023.9	1028.9	1051.2	1711.7	1060.1	1040.3	1047	967.29	954.92	950.74	891.99	964.29	918.57	1001	1057	868.21	963.14	1018.9	1076.1	1087.9	1059.4	1063.1	1013.5	1030	1010.7	952.17	1087.5	1285.7	1240.6	1808.7	1327.4	1373.7	1396.8	1363.3	1327.2	1259.3	1087.3	1007	1457.1
1029.9	931.67	863.32	1020.1	1004.6	876.98	973.56	912.87	922.99	1016.8	957.82	1009.9	1012.3	1037.4	1678.3	1047.4	1023	1033.1	952.29	942.14	937.76	877.53	948.45	906.97	985.77	1045.1	851.68	950.01	1006.7	1061.8	1074.1	1047.5	1049.8	998.89	1016	996.65	939.38	1073.2	1261.1	1326.4	1810.7	1301.3	1352.1	1409.5	1344.9	1311.6	1260.4	1198.1	995.36	1477.4
1016.1	921.02	848.96	1008.9	989.04	867.23	956.44	898.59	911.42	1003.4	942.9	996.35	996.5	1024	1647.6	1034.9	1006.6	1019.9	937.94	930.23	925.38	864.05	933.24	895.98	971.41	1033.6	836.11	937.72	994.97	1048.1	1060.7	1036	1037.3	984.83	1002.7	983.11	927.48	1059.6	1237.8	1415.2	1802.4	1276.8	1330.9	1414.1	1327.4	1296.8	1258.6	1291	984.69	1486.2
1002.8	911.34	835.66	998.17	974.52	858.18	939.86	885.24	900.63	990.29	928.65	983.12	981.49	1011.2	1620.7	1022.9	991.06	1007.6	924.33	919.2	913.61	851.67	918.78	885.68	958	1022.5	821.51	926.25	983.75	1035.1	1047.9	1025	1025.7	971.3	990.09	970.06	916.46	1047.1	1217.1	1587.4	1786.7	1253.8	1311.3	1407.3	1322.9	1282.3	1251.8	1362.3	975.34	1489.9
990.09	902.65	823.54	987.9	961.11	849.91	923.89	872.9	890.71	977.59	915.18	970.3	967.28	998.95	1594.8	1011.3	976.48	996.13	911.56	909.09	902.5	840.5	905.17	876.15	945.62	1011.8	807.99	915.68	973.11	1022.7	1035.5	1014.5	1014.8	958.34	978.28	957.56	906.36	1035.7	1196.8	1817.3	1766.3	1232.1	1293.3	1392.9	1340.8	1268.2	1241.7	1382.3	984.57	1486.2
977.94	894.55	812.75	978.18	948.93	842.28	908.63	861.7	881.65	965.41	902.59	957.96	953.94	987.37	1571.1	1000.3	962.95	985.46	899.73	899.97	892.14	830.61	892.53	867.49	934.37	1001.4	795.69	906.05	963.12	1011.1	1023.9	1004.6	1007.5	945.99	967.36	945.7	897.25	1025.5	1177.8	1987.2	1745.2	1211.6	1276.9	1374.7	1388.2	1254.3	1229.2	1396.1	1019.3	1472.8
966.43	892.99	803.23	969.08	937.56	835.58	894.2	851.69	873.26	953.87	890.99	946.21	941.56	976.54	1549.2	989.92	950.56	978.65	888.75	891.9	882.61	821.4	880.69	859.41	923.84	991.57	784.77	897.44	953.86	1000.4	1013	995.12	1018.5	934.35	957.22	934.58	889.19	1016.1	1160.1	2077	1722.1	1192.4	1261.7	1354.4	1457.3	1241.4	1215.1	1406.8	1068.4	1449.9
955.62	894.94	794.52	960.59	941.32	844.01	880.75	842.36	877.55	943.02	880.08	935.16	930.24	966.45	1528.5	980.09	939.15	991.74	880.7	884.65	873.92	820.68	874.89	857.37	926.45	982.26	775.36	889.7	945.17	990.24	1002.6	996.47	1038.5	923.52	949.85	924.3	881.99	1012.6	1143.5	2087.9	1698.9	1174.4	1247.6	1332.4	1566.6	1227.9	1201	1412.9	1140.1	1422.6
945.6	904.76	817.1	952.58	963.74	861.85	868.16	840.69	918.23	932.57	879.65	924.91	919.8	957.14	1509.8	973.33	933.19	1013.9	893.5	883.01	865.89	824.65	895.41	879.8	947.49	973.56	766.69	885.07	940.05	988.03	999.19	1020.1	1076.8	913.58	960.62	914.61	878.82	1031.9	1128.1	2044.9	1676.5	1157.7	1234.4	1309.3	1674.1	1214.7	1185.7	1411.6	1219.2	1394.3
936.32	925.87	891.03	953.12	1009.4	892.01	859.46	843.64	984.94	928.82	899.75	915.12	914.46	959.78	1499.4	983.86	954.56	1055.7	916.11	906.86	869.64	841.05	926.64	911.91	993	965.38	785.01	901.61	952.08	1004	1020.4	1063.2	1168.4	904.16	980.03	911.98	898.37	1056.2	1113.7	1998.7	1654.7	1141.9	1221.8	1286.3	1752.1	1201.6	1170.1	1399.7	1302.6	1366.4
927.6	996.56	960.91	974.52	1080.3	949.65	873.27	857.55	1079.3	927.85	948.77	914.94	934.76	989.42	1492.6	1002.2	986.26	1152.6	956.52	939.06	907.71	875.19	979.58	962.71	1059.3	959.1	876.75	925.81	971.82	1046.4	1056.6	1142.8	1250	906.02	1017	936.82	924.93	1098.7	1100.4	1949.9	1633.1	1134.5	1209.5	1263.6	1773.5	1188.7	1154.4	1381.2	1357.5	1339.5
931.52	1077.9	1055.3	1017.5	1181.6	1024.4	896.91	884.61	1157.8	930.22	1021.4	934.72	964.5	1044.2	1488	1035.4	1043.4	1275.2	1058.6	994.64	971.3	925.09	1047.5	1028.7	1150.9	965.26	965.52	969.97	1008	1108.3	1116.9	1239.6	1350.6	925.09	1108.8	972.22	973.54	1159.9	1088.1	1893.2	1612.7	1159	1197.5	1241.6	1785	1176	1138.8	1359.9	1374.7	1312.9
960.95	1176.9	1160.2	1090.3	1345.6	1122.9	939.12	937.58	1268.7	938.22	1132.3	980.44	1017.6	1140.4	1485.7	1109.2	1172.2	1398.2	1190.6	1079.1	1062	1022.1	1133.6	1106.3	1300.5	978.03	1063.9	1051.9	1072	1199	1219.9	1341.2	1476.5	966.96	1184.3	1030.7	1055.4	1227.1	1076.7	1839.1	1594.6	1205	1185.7	1220.1	1787.5	1163.3	1123.3	1337.4	1382.1	1287.4
1012.9	1324.5	1278.3	1168.4	1453.7	1240.1	1007.9	1010.9	1365.7	968.81	1278.9	1046.4	1135.8	1256.5	1485	1211.5	1330.9	1504.1	1323.1	1177.1	1134.8	1099.1	1221.8	1179.7	1401.4	1003.1	1148.3	1155.2	1151.7	1317.6	1338.9	1430.4	1585.3	1042.8	1278.1	1110.3	1156.3	1307.5	1075.6	1784.4	1576.6	1284.8	1174.6	1199.2	1786.6	1150.4	1108	1314.8	1383.3	1264.5
1104.9	1443.5	1444.6	1257	1567.7	1328.8	1117.8	1086.4	1453.1	1026.8	1412.1	1155.8	1281.3	1377.3	1483.7	1313.7	1492.6	1591.3	1422.3	1310.3	1240.7	1202.3	1340.1	1254.4	1491.6	1065.6	1235.6	1288.4	1256.7	1439.4	1454.5	1493.2	1656.6	1142.2	1373.5	1213.5	1275.9	1361.5	1107.5	1733.9	1559.6	1429.7	1163.3	1179.9	1777.1	1137.4	1092.9	1291.2	1378	1241.7
1188.6	1541.1	1590.5	1333.4	1701.5	1384.8	1237.8	1177.8	1502.8	1116.1	1521.7	1277.6	1431.2	1485.6	1478.4	1413	1607.5	1634.1	1509.8	1426.1	1332.8	1349.8	1462.8	1336.7	1591.9	1148.7	1332.8	1417.7	1339	1544.7	1542.2	1516.2	1680.1	1278.1	1475.3	1290.6	1410	1376.5	1170.7	1685	1543.4	1614.8	1152	1160.2	1751	1124	1078	1268	1365.5	1220.3
1290.8	1591.6	1703.9	1400	1784	1401.1	1372.5	1262.6	1514.8	1225.4	1587.9	1396.9	1528.4	1555.5	1468.6	1488.2	1701.5	1649	1582.1	1527.9	1415.7	1525.3	1558.1	1421.9	1679.8	1240.8	1501.1	1523.4	1406.8	1612.9	1590.4	1529.4	1687.7	1402.3	1554.1	1374.5	1517.3	1388.4	1247.2	1639.3	1528.1	1815.9	1140.8	1141.1	1716.5	1110.1	1063.2	1246.8	1349.5	1200.1
1407	1599.3	1743.1	1429.2	1805.7	1405.5	1495.3	1348	1523.1	1332.5	1608.3	1482.5	1610.1	1577	1456.3	1526.8	1757.3	1660.6	1601.5	1582.6	1465.8	1643.1	1597.9	1446.4	1710.1	1323.6	1663.5	1570.8	1458.1	1637	1612.1	1536	1693.5	1502.5	1591.1	1468.4	1573.5	1398.5	1345.7	1597.4	1520.4	1999.7	1129.7	1122.7	1677.7	1095.7	1048.8	1225.2	1331.6	1181.1
1477.3	1590	1740.1	1447.1	1811.6	1402.6	1576.8	1434.5	1527.9	1420.8	1611.4	1526.4	1667.2	1583.5	1441.2	1545.8	1775.6	1669.7	1609.1	1591.8	1477.6	1703	1611.8	1456.9	1718.3	1395	1755.1	1586	1472.1	1643.5	1624.5	1538.5	1696.8	1548.1	1609.4	1534.3	1587.1	1404.5	1450.3	1560.9	1515.9	2140.8	1118.8	1105.2	1638.5	1080.8	1034.8	1204.6	1313.4	1163.1
1507.5	1570.2	1729.4	1456.7	1807.8	1387.3	1602.6	1575.2	1525	1478.6	1612	1543.5	1683.8	1588	1424.7	1551.4	1772.3	1676.8	1608.3	1585.6	1485.6	1707.8	1618.8	1463.5	1713.6	1430.7	1767.4	1589.1	1483.3	1647.5	1630.6	1532.7	1686.7	1564.1	1619.4	1551.7	1585.2	1399.2	1545.4	1525.6	1511.8	2216.7	1107.8	1088.5	1597.4	1065.5	1021.2	1184.9	1294.2	1146.2
1525.9	1540.2	1711.8	1463.3	1790	1368.9	1612.8	1659.4	1506.1	1499.9	1608.8	1544.2	1685.4	1591.6	1407.5	1551.4	1760.9	1674	1605.5	1570.1	1490.2	1695.9	1624.4	1466.2	1696.8	1448.9	1729	1585.6	1493.8	1648.8	1632.9	1521.7	1667.2	1569.1	1625.2	1556.3	1575.2	1386.4	1632.8	1493.1	1507	2231.5	1096.8	1072.5	1557.3	1050	1008.2	1165.9	1275.4	1130.3
1533.8	1509.9	1670.6	1469	1759.5	1351.9	1623.5	1680.4	1488.5	1510.5	1593.5	1538.1	1679	1583.5	1390	1543.5	1735.7	1658.6	1594.5	1537.7	1487	1675.7	1623.9	1462.9	1670.6	1455.7	1686.2	1567.3	1500.8	1638.5	1624.2	1507.3	1644.1	1568.5	1626.4	1557.7	1546.7	1369	1728.2	1463	1503.1	2238.7	1085.5	1068.4	1521.3	1034.5	995.83	1147.8	1258.1	1115.6
1537.3	1476.9	1630	1469.1	1721.3	1331.3	1633.5	1675.9	1464.4	1515.4	1571.1	1523.3	1661.3	1566.4	1372.1	1529.6	1703.8	1634.7	1573.6	1499.7	1468.1	1635.3	1614.9	1444.6	1637.4	1459.8	1641.1	1533.8	1499.5	1619.5	1607.9	1491.5	1617	1563.3	1618.8	1551.5	1507.3	1349.7	1860.2	1434.8	1498.2	2239.3	1073.9	1100.5	1485.9	1019.2	984.26	1130.3	1240.6	1101.7
1534	1443.6	1582.9	1460.6	1679.4	1309.4	1630.9	1656.9	1439.2	1516.8	1546.7	1505.4	1635.8	1544.5	1353.9	1512.2	1665.6	1608.8	1547.6	1465	1451.2	1595.4	1596.3	1427.6	1600.7	1457	1586.3	1500.6	1490.4	1597.3	1586.9	1474.6	1588.8	1551.2	1601.3	1536.3	1472.1	1329.8	1942.4	1408.3	1491.6	2223.7	1061.9	1179.7	1453.4	1004.6	973.19	1113.8	1223.7	1093.5
1525.7	1411.4	1532.8	1446.4	1637.7	1288.8	1617.5	1626.7	1411.9	1511.4	1519.4	1484.3	1603.9	1521.8	1335.4	1493.4	1625.9	1579.7	1521.4	1428.7	1428.9	1551.2	1572.5	1406.8	1566	1447.3	1531.1	1466.3	1474.4	1571.4	1564.3	1457.3	1560.7	1529.5	1576.7	1514.2	1435.8	1310	1966.7	1383.4	1482.7	2191.3	1049.4	1294.6	1423.8	990.88	966.65	1098.1	1207.3	1111.1
1509.4	1381.3	1485.3	1430.5	1599.7	1267.7	1599	1592.8	1384.9	1501	1491.7	1462.4	1568.9	1497.1	1316.4	1474.1	1586.9	1550.5	1493.3	1395.3	1405.5	1509.2	1546.3	1384.6	1530.6	1434.2	1482	1433.2	1455	1544.7	1541.3	1440.3	1533.8	1503.4	1551	1489.1	1399.8	1290.3	1965.6	1360.1	1472.1	2146.7	1036.4	1446.3	1397	978.26	979.8	1083.2	1191.5	1143.7
1487.7	1353.4	1441.1	1412.1	1562	1246.7	1575.5	1553.7	1359.1	1487.3	1463.2	1439.7	1534	1472.7	1297	1454.3	1550	1522.1	1465.2	1362.1	1380	1466.7	1519.4	1360.2	1497.2	1417.8	1433.4	1399.2	1434.1	1518.2	1518.6	1423.8	1508.2	1476.1	1522.8	1463.6	1367.4	1270.4	1948.4	1338.4	1460.4	2096	1023	1585.7	1372.8	966.93	998.5	1069.1	1176.1	1202.6
1465.3	1326.5	1398	1393.3	1526	1225.8	1549.9	1515.4	1333.5	1470.9	1435.3	1417.3	1502.2	1448.8	1277.4	1435	1514.8	1495.2	1436.7	1331.5	1354.7	1426.2	1490.9	1336	1464.6	1400.1	1386.5	1367.1	1413.9	1492.8	1496	1408.1	1483.8	1450.4	1494.6	1438.6	1335.7	1251.2	1922	1318.4	1448.7	2047.3	1009.3	1731	1350.9	956.94	1032.5	1067.1	1161.1	1327.1
1440.8	1302.1	1358.7	1374.7	1492.6	1206.7	1521.7	1475.9	1309.2	1453.4	1409	1395.9	1470.4	1425.5	1257.6	1417.5	1481.8	1469.2	1409.9	1304	1330.5	1387.4	1462.8	1312.7	1434.5	1382.2	1344.1	1337.6	1393	1468.5	1474.6	1393.9	1461.1	1424.3	1467.6	1413.4	1307	1233.9	1885.3	1299.6	1436	1997.1	995.68	1870.6	1330.9	947.97	1104.1	1101.8	1146.6	1470.5
1416.7	1281.4	1325.3	1356.8	1463.6	1190.2	1493.4	1438.6	1287.1	1436.5	1385.8	1376.9	1439.3	1403.8	1237.9	1400	1451.6	1445	1386.1	1277.7	1306.2	1352	1437.4	1289.4	1408.3	1364.7	1306.5	1310.2	1372.8	1445.3	1455.4	1379.7	1441.2	1397.9	1441.8	1389.3	1280.3	1216.4	1847.2	1281.8	1422.9	1949.4	982.26	1964.2	1312.3	942.86	1185.6	1184	1132.7	1652.7
1393.5	1261.8	1294.2	1339.4	1435.9	1174.5	1467.3	1402.1	1268.1	1418.7	1363.1	1358.2	1410.6	1384.7	1218.6	1383.7	1425.5	1423.8	1362.9	1254.1	1283.2	1321.8	1412.2	1267	1383.3	1348	1273.8	1284.6	1353.1	1423.8	1436.5	1366.1	1425	1373.3	1417	1368	1255.8	1199.8	1806	1283.7	1409.5	1903.7	969.34	1995.7	1294.8	959.85	1258.2	1299.3	1119.4	1815.5
1370.8	1248.7	1267	1322.6	1410.9	1160.3	1441	1368.2	1249.9	1401.3	1342.3	1340.8	1385.8	1366.1	1200	1368.4	1400.6	1403.2	1341.6	1234.4	1262.2	1293.7	1388.7	1246.6	1360.8	1331.7	1246.9	1261.7	1334.2	1404	1419	1355.6	1408.2	1351.7	1394.1	1347.3	1234.1	1183.9	1765.1	1308.6	1395.7	1860.8	957.19	2017.3	1278	998.55	1307.4	1449.4	1106.7	1953.9
1349.1	1236.1	1243.5	1306.9	1388	1147.1	1416.1	1339	1237.1	1384.4	1322.8	1324.7	1362	1349.1	1182.4	1353.9	1378	1389.5	1322	1215.9	1244.1	1269	1366.7	1229	1340.1	1315.9	1222.3	1241.5	1316.7	1385.6	1402.5	1358	1397.6	1331	1374.1	1328.4	1215.9	1168.8	1728	1361	1381.6	1821.1	946.03	2027.8	1261.5	1060	1323.8	1561.9	1094.4	2041.8
1329.1	1228.1	1222.9	1292.4	1371.6	1140.8	1392.8	1311.5	1224.3	1368.1	1305.4	1309.4	1340.6	1333.1	1166	1341.4	1358.5	1376.3	1303.5	1202.3	1226.8	1247.3	1346.2	1212.3	1324.6	1301.4	1201.2	1224.3	1301.4	1374.7	1387.4	1367.5	1399.5	1312.1	1354.7	1311.1	1203.2	1154.4	1691.3	1463.5	1367.1	1786.5	936	2029.8	1245.3	1147.3	1332.8	1681.9	1093.4	2068.7
1311.7	1230.8	1204.2	1278.7	1376.1	1149.4	1370.8	1287.2	1215.9	1352.5	1300.4	1295.9	1320.9	1323.5	1151	1339.3	1352.9	1366.4	1293.5	1193.2	1214.6	1227.9	1326.6	1200.5	1327.2	1292.5	1182.3	1207.9	1291.2	1368.9	1381.8	1384.9	1407.6	1295	1336.8	1295.1	1191.2	1140.9	1656.6	1591.6	1352.3	1753.1	927.17	2017	1229.4	1217.1	1337	1830.5	1126.1	2071.6
1294.8	1240.8	1198.4	1273.6	1391.5	1173.2	1349.8	1265.7	1224.9	1337.2	1306.5	1294.3	1307.4	1326	1137.4	1344.6	1350.1	1366.9	1302.4	1196.5	1202.5	1212.4	1316.2	1188.7	1339.4	1283.5	1170.6	1203.4	1281.6	1364.6	1391.7	1418.8	1439.8	1279	1325	1279.9	1185.1	1128.2	1623.4	1715.9	1337.2	1722.5	919.26	1994.6	1214.4	1285.9	1338.2	1928.3	1199.8	2061
1279.7	1270.6	1212.5	1270.1	1421.9	1209.2	1333.8	1246.3	1251.6	1325.6	1320.2	1301.2	1314.8	1337.1	1125.2	1357.2	1351.5	1372.5	1327.3	1208	1194.2	1217.9	1319.4	1180.1	1364.4	1276.7	1190.6	1201.4	1272.6	1363.5	1413.6	1455.4	1487	1269.3	1326.8	1274.6	1188.9	1116.1	1593.1	1797.5	1321.8	1694.4	910.81	1966	1198.9	1346.1	1333.1	1965.2	1300.2	2038.2
1273.9	1323.5	1246.5	1270	1485.7	1247.9	1336.1	1230	1294.1	1329.1	1362	1315.6	1332.5	1362.8	1113.8	1390	1368.3	1399.8	1373.3	1231	1201.9	1247.3	1329.9	1186.6	1420.8	1270.6	1236.5	1204.9	1272.1	1367.5	1452.3	1494.6	1540.1	1273.4	1339.4	1286.9	1198.7	1106.5	1567.1	1816.4	1306.5	1668	911.07	1934.7	1183.6	1359.5	1323.7	1983.1	1424.1	2005.5
1269.9	1381.5	1298.9	1274.2	1558.8	1287.8	1348.5	1231.4	1340.8	1339.4	1410	1353.5	1364	1406.4	1108.8	1431.6	1417.1	1446.3	1424.9	1283.6	1227.9	1296	1367	1213.8	1485.6	1269.9	1308.9	1217.5	1278.3	1391.1	1499.8	1531.7	1592.7	1287.6	1362.9	1313.7	1235.2	1113.1	1542.3	1822	1291.4	1643.8	917.84	1900.3	1168.5	1367.1	1311.1	1989.1	1569	1965.9
1269.8	1437.4	1383.7	1294.1	1624.7	1323.7	1372.6	1255.4	1389.5	1357.4	1462.8	1397.6	1421.4	1455.5	1120.6	1475.2	1483.2	1500.4	1476.2	1343.8	1267.7	1357.7	1415.5	1252.3	1548.8	1270.9	1394.4	1260.6	1291.1	1429.3	1548.2	1564.7	1638.1	1312.6	1409.1	1356.4	1291.8	1130.2	1519.9	1821.1	1276.6	1627.6	935.89	1865	1153.6	1370.4	1296.2	1990.1	1698.5	1923.1
1272	1485.9	1465.5	1326.4	1686.2	1352.1	1417.3	1296.3	1433.6	1392.3	1508.5	1444.3	1478.6	1503.6	1137.9	1516.1	1548.1	1555.2	1522.7	1402.9	1311.1	1424	1463.4	1293.8	1601.3	1278.8	1459.6	1312.9	1324.3	1477.4	1593.6	1593.7	1680.3	1360.1	1461.5	1406.4	1353.1	1164.5	1499.4	1816	1262.4	1624.5	991.04	1830.3	1138.9	1371.9	1280.2	1990.3	1804.6	1880.5
1284.1	1523.7	1529.4	1364	1737.1	1376.2	1463.6	1360.3	1468.3	1428.5	1550.1	1486.3	1536.5	1544.6	1166.8	1552.3	1612.8	1602.7	1559.7	1454.7	1356.9	1493.5	1511.5	1337.7	1647.4	1303.5	1519.7	1371.9	1364.3	1524.9	1633.3	1618.8	1716.2	1412.4	1513.5	1455	1411.2	1222.3	1480.2	1798.6	1249	1627.6	1047.4	1798.5	1124.1	1363.1	1264.8	1979.2	1866.6	1841.7
1318.2	1555.2	1580.3	1402.6	1776.9	1394.7	1511.6	1428.7	1497.8	1466.1	1584.3	1521.9	1587.2	1581.9	1221.1	1583.5	1668.6	1646.7	1591.3	1494.9	1398.3	1549.7	1553.9	1377.3	1684.1	1336.7	1576.9	1428.7	1406.3	1572.7	1667.2	1639.4	1745.8	1462.4	1560.5	1498.2	1461.2	1302.7	1463.8	1759.7	1236.5	1633.9	1110.6	1766.3	1109.1	1346.2	1248.5	1955.6	1886.5	1802.6
1362	1579.1	1615.7	1439	1807.4	1407.8	1555	1492.3	1520.6	1500.7	1611.5	1551.4	1628.3	1613.2	1264.4	1610.1	1714	1684	1616.1	1528.4	1431.1	1590.6	1588.9	1408.6	1712.2	1373.5	1613.7	1477.1	1444	1615.7	1695.8	1653.8	1768.8	1503.5	1598.9	1533.8	1501.3	1429.5	1455.7	1713.6	1224.9	1640.6	1184.6	1735.7	1093.8	1325.5	1232.6	1925.1	1894.7	1764.5
1408.6	1595.9	1639.3	1471.5	1829.4	1413.9	1591.5	1544.7	1537	1531.2	1632	1575.6	1659.4	1638.8	1279.9	1632.1	1749.4	1714.6	1633.9	1553.7	1459	1619.3	1617.2	1435.2	1732.5	1408.1	1638.7	1514.2	1479.7	1652.3	1718.8	1659.5	1783.3	1539.6	1632.8	1562.6	1532.2	1546.3	1454.4	1665.2	1214.2	1644.5	1241.5	1706.7	1077.9	1303.4	1217.2	1893.9	1895.1	1729
1453	1604.4	1654.1	1498.5	1841.5	1411.8	1621.4	1583.9	1545.7	1557.7	1645	1594.6	1684.4	1658.3	1287.9	1648.2	1776.2	1738.5	1643.3	1571.5	1480.6	1638.9	1639	1455.7	1743.8	1442.1	1653.9	1544.7	1510.6	1682.9	1734.8	1656.6	1786.7	1568.7	1660.2	1585.4	1554.5	1673.3	1455.4	1616.9	1203.9	1642	1258.1	1679.2	1061.3	1281.1	1202.5	1859.9	1885.9	1698
1490.3	1602.3	1661.8	1522.7	1840.1	1402.8	1645	1611.4	1544.9	1580.5	1647.7	1607.3	1701.7	1670	1290.7	1655.4	1794.7	1754.4	1642	1581.4	1496	1651.1	1653.5	1470.4	1742.9	1472.6	1662.8	1567.6	1536.6	1707.3	1740.7	1647.9	1779.2	1591.4	1681	1602.3	1570.7	1790	1458.7	1568.6	1198.2	1632.3	1263.9	1652.7	1044.1	1260.4	1188.5	1825.3	1866.9	1668.1
1523.8	1589.4	1659.9	1542.2	1828.9	1390.4	1661.5	1632	1534.7	1598.3	1641.2	1610.5	1709.7	1671.7	1288.1	1654.3	1802.7	1759.2	1631	1580.5	1504.2	1654	1657.8	1477.7	1732.6	1499.3	1663.9	1582.9	1557.5	1724.4	1737.7	1635.9	1763.8	1607.8	1693.6	1611.5	1578.5	1863.7	1461.1	1522.7	1195.7	1616.7	1266.2	1626.9	1026.3	1238.4	1175.2	1790	1843	1640.7
1551.6	1571.4	1644.5	1555.4	1810.4	1375.1	1668.1	1644.6	1518.4	1608.7	1628.4	1608.4	1705.7	1663.7	1277.5	1648.8	1797.5	1754.7	1613.5	1571.8	1503.2	1644.5	1653.1	1476.2	1715.4	1521.7	1651.8	1589.6	1572.2	1731.3	1729.3	1622	1744.2	1616.2	1695.6	1610.6	1575.4	1885.4	1460.4	1480.1	1195.2	1597.2	1263.6	1601.9	1008.1	1216.7	1162.1	1756.2	1816.7	1615.6
1573.7	1547.8	1616.9	1560.6	1786.1	1357.9	1667.2	1647.9	1498.7	1609.9	1610.4	1603.5	1690.9	1649.1	1261.6	1639.2	1780	1744.2	1592.3	1556.9	1493.6	1627.1	1642.4	1466.7	1692.8	1539.3	1628.6	1585.1	1578.3	1729	1716.9	1605.3	1722.7	1614.4	1687.1	1600.3	1564	1891.4	1454.8	1443.2	1195.8	1576.6	1253.3	1584.7	989.8	1196.2	1157.1	1725.9	1789.9	1592.2
1589.4	1523.9	1582.9	1557.7	1756.3	1338.7	1663.1	1639.1	1478.5	1604.1	1589.7	1596.2	1668.9	1630.7	1243	1625.5	1754.5	1728.8	1568.5	1536.8	1478.4	1603	1626.3	1452	1666.5	1550	1596.6	1570.2	1576.6	1721.4	1700	1587.5	1698.4	1603	1671.3	1583.9	1546.4	1893.7	1444.5	1407.9	1200.7	1553.6	1238.5	1564	971.72	1176.8	1154.2	1696	1762	1575
1596.4	1498	1546.9	1548.9	1723.2	1317.9	1654.9	1619	1455.5	1595.4	1564.9	1581.6	1643.1	1611.3	1221.9	1608.8	1725	1708.4	1543.6	1511	1460	1573.3	1606.5	1434.3	1637.3	1552.6	1557.7	1548.5	1569.9	1709.3	1680	1569	1672.9	1585.6	1651.1	1564.4	1524.2	1889.8	1431.2	1376.3	1223	1529.9	1221.1	1555.5	954.31	1158.6	1154.2	1668.1	1734.6	1557.7
1594.7	1470.8	1510.1	1536.4	1688.4	1297.1	1638.1	1592.2	1430.8	1583.3	1538.4	1563.6	1615.5	1589.2	1200.1	1589.9	1693.6	1684.5	1516.6	1483.8	1439.9	1542	1582.1	1415	1606.1	1549.5	1518.3	1523.5	1559.2	1691.6	1658.2	1551.2	1646.6	1565	1629.8	1542.8	1499	1877.9	1417.1	1348.2	1253.9	1505.8	1203	1546.8	937.94	1142.1	1156.1	1642	1709.8	1542.5
1586.9	1443.1	1471.7	1522.5	1653.2	1276.6	1617.1	1562.6	1405.9	1567.2	1511.1	1542.7	1587.7	1565.8	1178.4	1570.1	1662.3	1659.3	1489.4	1456.4	1419.4	1506.4	1555.9	1394	1574.5	1541.1	1476.3	1498.5	1544.8	1670.3	1635.4	1532.5	1620.3	1542.6	1605.9	1520.5	1471.6	1858.3	1401.2	1323.1	1279.3	1481.3	1185.1	1533.4	922.97	1125.8	1165.2	1617.6	1685	1538.2
1573.7	1416.2	1434.4	1506.3	1620.3	1256.8	1592.5	1532.8	1382.8	1549.5	1483.9	1521	1557.6	1542.1	1158.4	1550.9	1628.8	1632.7	1463.7	1429	1396	1470.9	1528.6	1371.4	1545	1530	1435.7	1471.8	1527.6	1647.4	1613.6	1513.9	1594.5	1519.2	1580.4	1496.7	1444.4	1832.5	1384.8	1300.7	1288.1	1456.6	1167.3	1519.5	909.65	1110.3	1193.4	1594.2	1661.7	1538.3
1556.3	1391.6	1400.4	1489.2	1586.5	1238.8	1566	1499.6	1359.1	1530.8	1456.8	1500.1	1527.6	1519.8	1138.1	1530.6	1595.5	1605.7	1437.2	1401.1	1372.6	1436.1	1501.1	1350	1514.6	1516	1396.8	1444.5	1509.2	1623.2	1590.6	1495.8	1569.5	1494.2	1554.3	1472.8	1416.6	1805.4	1368	1280.3	1293.4	1431.7	1148.6	1502.8	898.1	1095.7	1229.3	1571.7	1639.9	1540.6
1536.6	1366.9	1366.3	1470.5	1553.9	1220.8	1540.1	1466.6	1336.4	1511.2	1430.5	1477.9	1498.2	1496.8	1118.7	1510.5	1562.9	1580.4	1411.6	1374.3	1349.5	1404.4	1473.6	1327.8	1485.5	1500.5	1360	1416.6	1489.3	1598.1	1568.1	1478.4	1546.8	1469.3	1528.4	1449.3	1388.9	1775.7	1351	1261.5	1295.6	1406.5	1130.8	1484.2	888.31	1082	1271.8	1550.5	1619.3	1542.7
1515.8	1343.9	1334.2	1451.5	1523	1204.1	1512.1	1434.4	1314.9	1492.2	1406.3	1456	1469.8	1474.5	1100.1	1490.7	1531.6	1554.3	1387.1	1350.1	1327	1372.5	1446.5	1306.1	1457.7	1484	1325.5	1389.7	1468.4	1573.1	1546.2	1461.8	1524.2	1446	1504.4	1426.4	1362.4	1746	1333.6	1243.9	1294.3	1381.3	1114.8	1464.2	879.74	1069.3	1314.9	1533.4	1599.8	1541.5
1493.1	1322.6	1304.3	1433.6	1494	1188.8	1484	1404.8	1294.9	1472.1	1382.1	1434.4	1444.1	1453.2	1082.5	1471.6	1501.7	1529.1	1364	1326.2	1306.6	1342.4	1420.1	1285.4	1431.8	1466.2	1293.4	1365.4	1447.6	1548.5	1525.2	1446.1	1503	1422.2	1479.9	1404.3	1338.6	1717.2	1315.9	1226.9	1288.1	1356.2	1098.9	1444.6	887.28	1057.3	1355.7	1527.8	1581	1535
1470	1303.3	1277	1415.2	1467.2	1175	1456.1	1375.2	1276.6	1452	1359.2	1413.5	1418.6	1433.2	1065.6	1453.3	1473.7	1505.1	1342.6	1304.1	1286.3	1314.3	1394.8	1265.9	1407.8	1448.1	1263.9	1341.2	1428.3	1524.7	1505.2	1431.3	1483.5	1399.3	1456.7	1383.3	1315.2	1689.1	1297.9	1210.1	1278.3	1331.6	1083.8	1423.6	941.82	1046.2	1393.6	1522.3	1562.5	1523.1
1448.2	1286.1	1252.3	1397.6	1442.6	1162.7	1428.8	1347.2	1259.9	1432.3	1338	1393.6	1394.9	1414.5	1049.4	1436	1447.8	1482.6	1322.8	1284.1	1267.4	1288.5	1370.7	1247.8	1385.8	1431	1237.1	1318.8	1408.5	1503	1486.5	1417.1	1465.5	1377.6	1434.7	1363.6	1293.8	1661.7	1279.7	1193.5	1266	1307.8	1069.6	1402.3	1016.8	1050.3	1429	1514.9	1545.4	1507.5
1425.9	1270.8	1230.3	1380.8	1420.4	1151.2	1402.5	1321.2	1245	1413.2	1318.4	1374.7	1373.2	1397.3	1033.9	1419.8	1424	1461.8	1304.7	1266.3	1250	1265.2	1348.2	1231.1	1366	1413.4	1213.3	1298.4	1389.6	1481.5	1469.1	1412.7	1448.5	1357.4	1414.4	1345.3	1274.6	1636.1	1261.3	1177	1252.1	1285.1	1056.1	1380.8	1121.7	1068.2	1461.5	1507.8	1535.9	1489.7
1404.3	1256.9	1211.1	1365	1400.2	1149.7	1377.3	1297.3	1231.2	1395	1300.4	1357	1353.5	1381.4	1019.1	1404.7	1402.5	1442.6	1287.8	1250.7	1234.2	1244.4	1327.3	1216.1	1347.9	1396.5	1192.5	1280.1	1371.8	1461.3	1452.7	1410.5	1444.7	1338.6	1395.7	1328.5	1257.5	1612.4	1243	1161.6	1237.5	1263.8	1043.3	1359	1194.8	1101.2	1489.5	1496.9	1529.9	1471.8
1383.7	1253.2	1194.3	1350.5	1383.8	1161.7	1353.7	1275.8	1227.5	1377.7	1283.9	1340.6	1335.7	1366.4	1005	1390.3	1382.9	1424.9	1283.9	1237.1	1220.1	1226.1	1308	1202.6	1334.5	1380.4	1174.5	1263.9	1355.2	1442.7	1438.7	1412.4	1443.9	1321.5	1378.7	1313	1242.6	1590.5	1225.1	1145.5	1223.4	1244.2	1031.2	1336.8	1298	1157.6	1510.2	1482.6	1525	1452.3
1364.4	1280.5	1179	1337	1383.6	1188.7	1331.6	1256.7	1241.1	1361.5	1286.2	1325.4	1319.2	1362.5	991.72	1385.8	1365.1	1409.9	1296.9	1224.8	1207.1	1209.8	1289.8	1190.1	1346	1365.3	1158.8	1249.7	1339.9	1425.6	1441.2	1420.2	1448.1	1305.9	1362.8	1298.4	1229.5	1571.8	1208	1129.6	1208.5	1226.3	1020	1314.1	1380.5	1240.2	1520	1467	1519.9	1432.3
1346.5	1319.3	1189.1	1324.4	1390.5	1236.4	1311	1239.7	1276.2	1345.8	1317.1	1310.9	1315.4	1361.4	979.32	1394.8	1362.6	1412.5	1325.2	1223.2	1203.7	1198.2	1285	1188.6	1385.3	1351.3	1150.4	1236.8	1325.9	1409.6	1465.8	1450.1	1475.1	1291.3	1359.2	1294.4	1222.4	1553	1191.7	1114	1193.8	1210.2	1009.5	1290.9	1440.7	1375.8	1519.6	1449.1	1515.4	1412
1330.1	1381.9	1220.4	1320.7	1405.4	1307.7	1291.5	1224.2	1325.1	1340.4	1367.2	1313.4	1315.2	1366	967.9	1415.1	1365	1439.5	1393.7	1225.4	1216.8	1219.4	1283.6	1201.2	1448.4	1338.4	1161.8	1239.2	1312.7	1405.3	1505.5	1496.7	1540.7	1289.9	1370.3	1293.4	1240.5	1534.7	1176.7	1098.6	1179.5	1195.5	999.63	1267.3	1463	1542.5	1512.7	1430.3	1508.7	1391.4
1315.2	1475.8	1274.8	1318.9	1461.4	1354.5	1286.5	1226.6	1409.1	1350.4	1449.4	1342.3	1324	1380.2	957.5	1467.4	1373.3	1483.3	1486.1	1234.9	1250.5	1277.9	1289.4	1228.7	1529.6	1326.2	1187.7	1255.4	1311.3	1403.7	1576.8	1560.4	1624.9	1303.8	1393.7	1298.3	1283.6	1518.1	1163.1	1083.3	1165.5	1182.5	996.54	1243.5	1467.9	1681.2	1502.4	1411.2	1498.6	1370.4
1301.2	1566.5	1355.8	1320.7	1568.6	1401.3	1285	1248.3	1493.4	1373.4	1529	1385.9	1346.6	1434.8	947.72	1531.2	1410.1	1563.4	1558.1	1276	1297.2	1357.1	1306.7	1283.4	1615.5	1323.1	1226.7	1285	1330.7	1407.9	1653.8	1621.4	1701.5	1331.9	1461.7	1311.5	1355.6	1507.1	1150.9	1068	1151.9	1186.4	1018.4	1219.6	1460	1793.3	1489.3	1391.7	1485.3	1349
1297.7	1629.4	1463	1328.1	1690.5	1437	1291.8	1290.7	1551.6	1416	1594.5	1458.4	1425.5	1499.6	943.81	1598.3	1503.1	1650.8	1620.6	1362.6	1376.8	1482.2	1371.9	1361.3	1689.2	1322.3	1338.9	1367.8	1365.8	1422.1	1719.6	1664	1764	1404.8	1547.5	1357.8	1432.6	1502.9	1140.1	1052.4	1138.7	1213.5	1056.1	1195.9	1447.2	1862.7	1473.4	1372	1470.1	1327.4
1296.9	1642.5	1580.6	1360	1785.3	1452.9	1312.1	1384	1572.4	1484.5	1631.5	1537.4	1499.5	1572.1	942.44	1650.7	1618.6	1726.8	1644.2	1462.5	1456.5	1562.4	1453.5	1413.5	1758.4	1326.2	1501.8	1466.1	1426.2	1477.1	1743.4	1673.9	1798.1	1491.3	1632	1422.3	1511	1499.6	1130.2	1036.4	1125.9	1253.7	1113.5	1172.7	1423	1875.2	1456.2	1351.9	1453.9	1305.7
1302.2	1652	1683.9	1411.3	1853.2	1458.6	1380.5	1494.6	1584.8	1551.4	1646.9	1600.7	1581.8	1643.6	943.32	1672.9	1703	1770.9	1656.1	1555	1511.3	1646.2	1544.2	1464.6	1772.4	1342.7	1618.7	1558.2	1494.1	1548.4	1754.7	1681.1	1815	1575.3	1690.1	1495.5	1572.3	1496.4	1123.5	1019.8	1113.4	1316.3	1184.6	1150.4	1392.4	1881.2	1438	1331.4	1438.2	1284
1317.5	1657.5	1748.2	1472.1	1869.3	1459.6	1463.5	1608.3	1591.5	1599.7	1659.2	1620.6	1665.5	1689.8	947.93	1682.5	1779.3	1791.7	1665.4	1613.5	1528.7	1704.8	1615.4	1502	1782.5	1388.5	1696	1617.1	1554.5	1629	1761	1685.4	1819.6	1632.7	1708.3	1576.1	1626.6	1492	1132.9	1002.4	1101.3	1378.9	1266.1	1129.3	1359.1	1881.6	1419.3	1310.4	1421.4	1262.7
1373.9	1660.2	1754.8	1529.9	1881.1	1453.7	1553.8	1685.4	1593.7	1619.3	1668.1	1629.6	1729.2	1702.7	969.07	1684.5	1813.8	1794.8	1672	1628.8	1540.6	1719.7	1656	1518.8	1788.4	1446.2	1750.7	1632.7	1577.2	1699.8	1765.9	1688.8	1817.7	1650.9	1721.2	1625.4	1638.8	1484.9	1145.3	984.17	1089.7	1400.6	1351.4	1109.5	1326.5	1866.9	1401.5	1289	1404.4	1242.1
1436.7	1650.3	1755.2	1570.9	1889	1440.4	1627.5	1702.7	1586.3	1627.2	1673.7	1635.7	1743.3	1708.8	1016.2	1680.2	1827.3	1795	1676.8	1639	1547.6	1727.5	1676.9	1523.9	1790.9	1505.1	1773.2	1643.3	1588.6	1726.6	1770.8	1685.3	1805.8	1656.2	1729.8	1637.2	1645.2	1475	1168.2	965.25	1078.7	1411.4	1428.9	1091.2	1297.1	1842.9	1383	1267.2	1387.2	1222.5
1506.1	1629	1750.2	1582.9	1890	1422.8	1661.4	1713.2	1571.2	1628.5	1672.8	1639	1752.5	1711.6	1074.7	1668.4	1837.7	1785.6	1670.5	1644.5	1550.6	1728.2	1681.9	1523.7	1779.2	1547.9	1773.7	1649.2	1596.9	1738.5	1768.7	1675.3	1786.6	1658.6	1733.7	1645.2	1647.3	1462.7	1214.2	945.87	1068.2	1419.6	1510.4	1074.4	1266.6	1817	1364.8	1245.3	1369.7	1204.2
1573.2	1602.3	1729	1590.4	1880	1403	1675.1	1716.3	1549.7	1624.5	1659.9	1638.7	1757.2	1708.9	1147.4	1652.4	1845.9	1767	1653.9	1643.3	1545.1	1721.4	1683.5	1515.6	1755.8	1562.1	1767.7	1648.6	1604	1747.9	1756.8	1661.2	1762.9	1655.9	1728.8	1650	1642.5	1449.1	1261.7	926.36	1058.4	1425	1628.3	1058.8	1237.5	1785.4	1347.4	1223.5	1351.9	1187.4
1598.2	1573.2	1689.7	1595.5	1857.4	1382.4	1682.6	1715.8	1525.4	1614.8	1639.8	1628.7	1757.4	1696.4	1250.7	1633.8	1848.4	1743.5	1631	1629.7	1531.7	1695	1676.1	1499.8	1725.5	1572.9	1757.8	1636.1	1610.8	1755.5	1738.6	1645	1737.1	1641.7	1715.1	1647.7	1624.4	1435.4	1278.8	907.16	1049.3	1427.2	1703.6	1046.5	1210.3	1753.8	1330.8	1202	1333.5	1172.1
1609.4	1543.7	1643.7	1599.1	1825.1	1360.9	1684.9	1703.4	1500	1601.3	1615.6	1612.1	1744	1677.4	1331.9	1613.7	1836.3	1717.4	1605.3	1605.8	1512.1	1658.4	1661.1	1479.7	1692.7	1581.3	1737.7	1613.3	1609.4	1762.5	1717.5	1627	1710.7	1620.8	1694.3	1634.1	1598.2	1420.5	1287	888.77	1040.3	1418	1727.7	1051.3	1185.3	1720.5	1315.3	1181.3	1314.8	1158.3
1618.2	1514.8	1597.8	1594.9	1788.2	1338.4	1678.8	1678.5	1473.9	1584.5	1589.6	1591.9	1719.8	1655.2	1373.6	1592.8	1811.3	1690.2	1578.3	1576.4	1489.6	1617.3	1639.6	1457.4	1659.3	1586.8	1710.3	1584.7	1599.7	1759.9	1695	1608.3	1683.6	1596.6	1670	1614	1567.7	1405.2	1293.5	871.65	1039.5	1399.8	1729.8	1073.3	1162	1688	1300.3	1161.6	1295.8	1145.6
1625.3	1485	1553.7	1584.2	1750.3	1316.6	1663.5	1644.8	1447.1	1566.3	1561.4	1570.3	1690.5	1631.7	1391.5	1571.9	1778.7	1662.5	1549.3	1545.3	1465.9	1576.6	1614.9	1434.6	1625.5	1588.2	1659.9	1554.4	1584.5	1747	1671.3	1590.4	1656.6	1571.1	1643.8	1590.6	1536.2	1389.5	1298.8	856.23	1056.5	1376.1	1718.2	1109.2	1140.5	1656.5	1298.5	1143.1	1276.6	1136.5
1632	1456.5	1509.4	1569.7	1712.5	1295.8	1644.1	1607.8	1421.2	1548.2	1532.6	1546.9	1659.2	1607.2	1400.4	1551.3	1743.4	1634.6	1520.5	1514.4	1441.6	1536.4	1587.4	1410.6	1592	1582.7	1608	1524.1	1566.3	1727.5	1647.5	1571.6	1631.6	1544.6	1617.3	1566.2	1505.3	1373.5	1303.2	842.78	1092.8	1350.1	1698.8	1160.7	1120.4	1625.2	1312.6	1126.1	1257.5	1145.6
1629.6	1430.8	1467.6	1553	1675	1276	1620.3	1571	1397.6	1528.6	1504.3	1523.6	1627.4	1582.2	1404	1531.2	1707.5	1607.3	1493.8	1484.7	1416.1	1496.5	1558.5	1386.2	1559.8	1571.8	1559	1494.8	1546.7	1704.6	1625.2	1552.9	1606	1517.6	1589.9	1540.4	1475.8	1357.1	1299.7	831.45	1143.7	1322.6	1677.8	1203.7	1101.5	1596.2	1339.8	1110.5	1238.7	1159.1
1617.7	1405.3	1430.8	1535.2	1638.8	1258	1592.8	1533.9	1374	1508.8	1478.1	1501.9	1594.9	1557.7	1404	1511.5	1671.4	1580.9	1466.5	1455	1391.4	1458.8	1529.8	1362.7	1530.6	1557.5	1510.4	1465	1526.5	1680.1	1602.2	1534.4	1581.3	1491.4	1563	1514.8	1446	1340.3	1288.1	822.18	1203.8	1295	1655.7	1217.9	1083.8	1570.8	1413	1096.2	1220.6	1184.4
1599.7	1381.3	1394.9	1516.9	1604.2	1239.9	1564.2	1497.4	1351.5	1488.9	1451.4	1479.6	1562.8	1534	1392.1	1492.2	1635.7	1555.5	1440.3	1426.4	1368.9	1423.6	1502.9	1341.4	1501.3	1541.3	1464.3	1436.6	1505.1	1655	1579.9	1516.2	1557.4	1466.3	1538.3	1491.1	1417.8	1323.1	1271.4	814.17	1265.9	1269.3	1629.9	1228.7	1067.3	1546.4	1493.2	1082.8	1203.3	1245.2
1578.7	1358.7	1361.9	1497.4	1571.4	1222.6	1535.4	1462.8	1330.1	1469	1425.6	1458	1533.6	1511.1	1371.9	1473.3	1601.4	1531	1415	1399.5	1346.4	1392.6	1475.4	1319.9	1473.6	1524.2	1423.9	1411.1	1483.7	1629.1	1558.1	1498.2	1534.4	1442.3	1513.2	1467.2	1392.7	1305.6	1252	824.49	1313.7	1243.3	1603.1	1233.7	1051.9	1524	1590.8	1077.8	1187.1	1300.5
1556.2	1337.3	1331.4	1478	1541.8	1206.1	1508.3	1431.9	1309.7	1449.2	1400.7	1437	1504.2	1490.2	1347.1	1454.8	1570.3	1507.4	1390.7	1375.7	1324.9	1362.1	1448.6	1299.5	1447.2	1506.4	1384.9	1385.9	1463.9	1603.5	1537	1480.4	1512.1	1419.3	1489.2	1444.2	1368	1288	1230.5	893.03	1331.5	1218.4	1576.5	1238.2	1037.7	1503.5	1678.6	1075.4	1172	1319.1
1533.4	1317.1	1303.1	1460.1	1512.2	1190.2	1480.3	1401.4	1290.2	1429.6	1376.6	1416.5	1476.2	1468.9	1320.8	1436.6	1539.1	1484.8	1367.2	1352.2	1304.5	1333.8	1422.6	1280.1	1422	1487.8	1349.4	1362.3	1443.6	1579.7	1516.4	1462.9	1490.7	1397.3	1466	1422.1	1344.9	1270.4	1208.7	964.41	1342.7	1194.7	1550.9	1240.3	1024.5	1484.2	1739.3	1075.6	1158.1	1328.6
1509.1	1298	1276.5	1441.7	1484.1	1175.1	1452.9	1372.9	1271.4	1410.1	1353.3	1396.6	1449.6	1448.3	1294.4	1418.9	1509.6	1462.9	1344.4	1330.3	1284.9	1307.2	1397.3	1261.5	1398	1469.5	1316.8	1340.2	1424	1555.5	1496.3	1445.7	1470.1	1376.2	1443.8	1400.9	1323.5	1253.2	1188.4	1071.4	1348.7	1172.2	1525.9	1234.3	1017.7	1465.9	1764.1	1077.4	1145.3	1335.9
1485.3	1280	1251.5	1423.8	1457.3	1160.7	1426.1	1346.2	1253.6	1390.8	1330.7	1377	1424.4	1428.3	1268.9	1401.5	1481.6	1441.9	1322.5	1309.9	1266.3	1282.2	1372.7	1243.7	1375	1452.4	1286.9	1319.5	1405	1532.1	1476.7	1428.9	1450.3	1355.8	1422.5	1380.4	1303.5	1236.5	1167.8	1191.8	1351.8	1150.8	1500.4	1222	1042.9	1449.4	1775.1	1086.9	1133	1340.8
1463.3	1263	1227.7	1406.5	1431.7	1147.1	1399.9	1321	1236.5	1371.8	1308.9	1357.9	1400.3	1409	1244.2	1384.7	1454.9	1421.8	1301.3	1290.7	1248.4	1258.4	1348.8	1226.7	1353.1	1434.9	1259	1300	1386.7	1509.5	1457.6	1412.4	1431.4	1336.2	1402	1360.5	1284.7	1220.7	1148	1314.4	1346.9	1130.4	1476.8	1206.1	1083	1437.3	1778.7	1125.9	1127.8	1343.2
1441	1247.1	1205.1	1389.7	1407.2	1134.4	1374.3	1297.1	1220.5	1353.2	1287.9	1339.3	1377.3	1390.4	1219.9	1368.4	1429.4	1402.6	1281	1272.8	1231.3	1235.9	1325.6	1210.4	1332.3	1417.9	1232.8	1281.7	1369	1487.7	1439.2	1396.5	1413.5	1317.2	1382.3	1341.2	1267.2	1205.9	1129.2	1441.5	1336.6	1110.9	1455.3	1187.2	1152.1	1433.8	1776.7	1180.9	1125.7	1335.9
1419.5	1232.3	1183.7	1373.4	1384	1122.6	1349.3	1274.4	1205.4	1335.1	1267.7	1321.1	1355.3	1372.4	1198.6	1352.9	1405	1384.4	1261.6	1256	1215	1214.4	1303.2	1194.9	1312.6	1401.4	1208	1264.5	1351.9	1466.7	1421.3	1381.3	1396.6	1298.9	1363.5	1322.5	1250.9	1192.2	1111.5	1498.9	1322.6	1092.3	1435.6	1166.5	1269.7	1430.9	1767.9	1229	1126	1321
1398.9	1218.8	1163.5	1357.7	1362	1111.7	1325	1252.8	1191.3	1317.6	1248.6	1303.5	1334.3	1355.2	1178.2	1338	1381.8	1367.3	1243.2	1240.4	1199.6	1194.2	1281.6	1180.3	1294.2	1385.3	1184.4	1248.4	1335.5	1446.5	1404.3	1366.7	1380.8	1281.4	1345.7	1304.4	1235.8	1179.7	1094.7	1504.9	1306.9	1074.6	1417.7	1145.2	1415.1	1427.5	1754.6	1251.4	1128.1	1301.2
1379.1	1206.4	1144.8	1342.5	1341.3	1101.3	1301.3	1232.3	1178.4	1300.8	1230.5	1286.6	1314.4	1338.8	1159.8	1324	1359.7	1351.2	1226	1226	1185.1	1175.2	1260.9	1166.7	1277	1369.8	1162	1233.5	1319.8	1427	1388.1	1352.7	1365.7	1264.7	1328.8	1287	1221.9	1168.2	1078.8	1500.7	1290.5	1057.9	1400.9	1125	1573.7	1423.6	1737.6	1262.3	1138	1279.2
1360	1194.8	1127.5	1328	1322	1094.8	1278.5	1212.9	1166.1	1284.8	1213.6	1270.6	1295.6	1323.4	1143.4	1310.3	1338.8	1336	1209.9	1212.9	1171.7	1157.6	1241.3	1154	1261.2	1354.7	1140.9	1219.8	1304.8	1408.3	1372.7	1339.1	1351.3	1249.1	1313	1270.4	1209.3	1157.3	1063.7	1489.9	1273.9	1042.2	1385	1103.9	1727.2	1416.1	1718.5	1265.9	1174.8	1255.3
1341.6	1183.8	1111.8	1314.2	1304.2	1089.5	1256.6	1194.8	1154.4	1269.5	1197.6	1255.4	1278	1308.8	1128.4	1297.7	1319.3	1321.8	1194.5	1201	1159.2	1141.4	1222.8	1142.3	1246.1	1340.3	1121.1	1207.3	1290.6	1390.6	1357.9	1327.1	1347.4	1234.4	1298.3	1254.8	1197.9	1153.1	1049.3	1458.8	1257.3	1027.7	1369.9	1083.2	1882.4	1405.4	1698.3	1265.5	1219.3	1231.3
1324	1182.7	1097.7	1301.2	1287.4	1089.7	1235.8	1178.1	1150.8	1254.6	1182.5	1241	1261.7	1295	1115.2	1294.1	1301	1313.5	1179.8	1190.3	1147.5	1126.7	1205.4	1131.2	1232.3	1326.4	1102.8	1196	1277.3	1373.7	1343.7	1324.1	1346	1220.6	1284.2	1240	1187.6	1151.1	1035.6	1423.9	1240.8	1014.5	1357.7	1063.1	2002.2	1392.3	1678.5	1257.7	1253.2	1208.9
1307.1	1190.3	1084.2	1289	1271.5	1099.4	1216.2	1162.7	1150.5	1240.2	1173.9	1227.1	1246.5	1281.6	1114.2	1298.5	1284.1	1316.9	1176.2	1180.3	1136.4	1113	1188.7	1120.4	1229.9	1313.3	1086.2	1185.4	1264.8	1357.9	1337.1	1327.9	1347.8	1207.5	1270.8	1226.1	1178.1	1150.9	1022.7	1384.9	1225.2	1002.2	1345.9	1043.4	2063.7	1378.8	1657.4	1245.1	1263.4	1186.2
1291.1	1204.9	1076.7	1277.3	1267.2	1113.6	1197.6	1148.5	1153.1	1235.3	1184.9	1214.3	1232.1	1275.9	1130.4	1307.3	1268.2	1328.4	1175.5	1174.1	1132	1099.9	1175	1119.1	1230.9	1300.8	1071.2	1179	1252.9	1343.1	1340.6	1336.3	1359.6	1197.9	1267.5	1213.1	1174.2	1151.8	1010.7	1344	1210.7	996.59	1340.6	1024.3	2069.2	1363.8	1636	1228.1	1266.5	1164.4
1276	1245	1100.3	1266.2	1275.9	1139.5	1179.8	1135	1159.9	1239.8	1218.5	1212.9	1223.4	1279.9	1160.1	1331.7	1253	1348.4	1179.3	1171.1	1137	1102.7	1175.9	1125.3	1236	1289.1	1057.6	1175.3	1241.3	1328.9	1349.6	1357.4	1391	1203.4	1266.9	1203.4	1188.5	1157.6	999.58	1307.4	1197.3	1019.4	1335.4	1005.6	2057.5	1348.4	1614.7	1208.4	1267.8	1143.6
1261.8	1283.9	1126	1259.1	1294.2	1153.2	1165.5	1128	1183.8	1248.3	1256.7	1219.6	1219.2	1290	1209.9	1353.3	1251.2	1386.2	1191.8	1170.6	1150.9	1117.5	1183.9	1136	1258.4	1277.9	1044.5	1174.8	1237.1	1320.1	1377.2	1374.9	1426.3	1212.6	1269.5	1208.8	1217.8	1183.6	989.49	1271.2	1184.9	1050.9	1327.2	987.46	2036.6	1332.7	1593.4	1187	1265.3	1123.8
1248.6	1297.7	1168.5	1260.4	1346.8	1159.6	1166.6	1144.6	1221.8	1269.9	1275.4	1231.8	1217.7	1318.6	1267.4	1363.1	1260.7	1408.2	1229.5	1175.1	1171	1143.2	1200.7	1164.5	1306.8	1271.1	1047.4	1177.3	1240.8	1315.1	1406	1380.9	1439.4	1231.6	1284.3	1218	1258	1225.4	980.36	1235.7	1173.3	1107.2	1319.5	969.85	1996.4	1316.7	1572.2	1165.3	1255.8	1104.9
1236.1	1304.5	1245.9	1266.1	1404.5	1163.9	1174.5	1163.2	1248.5	1289.7	1283.6	1262.4	1221.2	1348.5	1324.3	1367	1277.5	1417.9	1264.6	1185.1	1205.4	1210.3	1239.5	1191.6	1355.4	1264.5	1094.5	1182.9	1248.2	1311.8	1416	1383.1	1446.2	1268.7	1318.4	1236.5	1297.5	1262	972.08	1204.7	1168.8	1223.7	1310.7	952.86	1953.4	1300.3	1551.2	1143.9	1242.3	1086.9
1224.1	1308.5	1300.5	1276.7	1443.7	1167.7	1192.2	1197.3	1257.8	1295.4	1289.8	1287.7	1232.7	1358.2	1376.6	1367.4	1325.3	1424.2	1280.4	1216.7	1223.9	1268.3	1271.2	1204.8	1380.5	1261.6	1147.6	1202.8	1270.2	1312.6	1420.9	1382.4	1450.9	1296.2	1354.1	1272.6	1306.3	1278.5	974.71	1174.7	1165.5	1354.8	1299.5	936.62	1905.1	1283.5	1530.4	1123	1226.6	1069.7
1220.6	1311.9	1313.7	1298.6	1453.8	1168.9	1230.4	1255.2	1262	1298.3	1294.4	1298.9	1273.2	1363.3	1422	1365.2	1377.4	1427.8	1286.2	1263.3	1232.3	1300.5	1283.1	1210.8	1391.6	1262.3	1214.3	1246.7	1293.1	1317.8	1424.3	1377	1454.8	1304.5	1365.3	1299	1312.9	1286.8	1009.4	1147.5	1165.7	1460.9	1287.6	921.24	1855.5	1266.3	1509.9	1103.8	1209.1	1053.2
1219.3	1315.5	1316.3	1308.3	1458.4	1165.8	1262.7	1295.8	1262.6	1299.6	1296	1302.6	1322.3	1367.1	1459.1	1356.9	1409.8	1430	1290.6	1300.8	1234.6	1311.3	1289	1212.6	1392.9	1265.4	1276.3	1289	1300.9	1338.4	1426.6	1367.1	1457.3	1307.9	1372.2	1306.7	1317.5	1289.6	1073.3	1122.6	1167.8	1541.2	1275.4	906.86	1810.4	1248.6	1489.8	1084.3	1191.1	1037.5
1221.1	1313.4	1314.8	1314	1459	1157.1	1274.2	1308.4	1257.1	1300.1	1291.3	1301.3	1352.9	1369.6	1492.5	1345.5	1419.1	1429.7	1293.9	1309.4	1233.6	1312	1290.5	1210.5	1391.2	1277.5	1311.1	1307.9	1306.3	1372.3	1426.9	1354.1	1452.7	1307.5	1377.1	1308.4	1320.3	1289.5	1145	1099.8	1178.4	1559.5	1262.9	893.57	1765.3	1230.7	1470.2	1065.5	1174.2	1022.6
1226.5	1302.9	1302.1	1317.9	1450.8	1143.7	1279.8	1311.4	1245.5	1299.1	1279.4	1296	1365	1369.9	1519.6	1330.3	1424.5	1421.7	1296.6	1315.6	1226.4	1309.2	1287.1	1202.2	1380.6	1297.2	1317.3	1316.3	1310.3	1401.3	1420.3	1338.9	1441.6	1299.9	1380.1	1305.9	1315	1283.6	1215.2	1078.7	1205.9	1572	1250.3	881.01	1720.7	1212.6	1451.3	1047.3	1156.6	1008.7
1246.7	1286.6	1277.1	1321.2	1434.6	1127.8	1281.3	1309.1	1228.7	1292.8	1262.4	1284.1	1369.3	1363.5	1538.3	1313.3	1427.1	1407.9	1293.2	1319	1213.9	1295.3	1276.2	1188.7	1362.7	1312.3	1312	1318.1	1312.7	1410.9	1408.3	1322.8	1425.4	1286.4	1380.4	1296.8	1302.2	1272.5	1288.2	1059.1	1241.2	1579.5	1237.4	878.59	1681.5	1194.6	1433.1	1029.8	1139.5	995.73
1278.5	1266.5	1247.3	1322.7	1411.6	1111.6	1276.8	1296.1	1209.2	1282.4	1241.5	1268.4	1369	1351.5	1544.6	1296.5	1425.1	1389.9	1282	1319.4	1196.9	1272.1	1260	1171.7	1340.3	1318.4	1300.8	1314.2	1313.4	1415.9	1392.3	1306.1	1406.3	1268.4	1373.3	1282.4	1284	1258.5	1361.9	1040.7	1279.8	1583.1	1224.2	894.2	1643.8	1177	1415.7	1012.8	1122.9	983.91
1301.9	1244.6	1213.8	1320.7	1384.4	1093.9	1265.1	1275.8	1189.7	1268.7	1218.9	1250	1360.4	1335.1	1540.3	1278.5	1412.9	1369.5	1265.5	1311.5	1177.9	1244.5	1239.6	1153.2	1315	1321.6	1272.3	1302.6	1308.8	1417.2	1373.9	1289.4	1386.7	1247.8	1360.4	1264.1	1263.1	1241.9	1391.9	1023.5	1318.6	1570.9	1211.3	932.64	1609.7	1160.1	1398.8	996.4	1106.8	972.99
1310.2	1223.2	1179.3	1313.5	1355.2	1076.3	1248.5	1250.3	1168.6	1253.3	1196.9	1230.5	1344.7	1316.3	1529.5	1260.7	1393.5	1349	1244.9	1297.1	1159.2	1213.6	1217.3	1135	1288.7	1322.2	1238.5	1285.4	1298.9	1413.4	1354.4	1273.7	1365.2	1226.2	1342.8	1243.7	1242.2	1224.1	1408.9	1007.6	1353.5	1545.1	1197.2	990.53	1579.2	1144.1	1382.6	980.66	1091.2	965.46
1314.4	1200.8	1145.7	1302.7	1327.2	1059.1	1227.9	1222	1147.7	1237.7	1173.6	1211.8	1323.7	1297.6	1513.9	1243.2	1369	1326.8	1222.5	1277.7	1139.2	1182.1	1195.2	1115.9	1263.7	1319	1200.8	1264.6	1285.5	1403.2	1334.4	1257.6	1343.6	1205.6	1322.8	1222.6	1219.8	1207	1415.3	993	1387.7	1512.9	1182.6	1092.4	1551.7	1129.3	1370.7	965.67	1075.9	979.25
1315.1	1179.1	1113.9	1289.5	1298.1	1042.8	1205.2	1193.1	1127.6	1220.6	1150.9	1192.3	1299.8	1277.3	1493.1	1226.5	1341.8	1304.7	1200.5	1256	1119.6	1151.4	1171.8	1097.1	1238	1311.4	1162.6	1242.3	1270	1388.2	1314.5	1242.1	1322.3	1184.3	1302.8	1201.6	1198	1189	1417.6	979.55	1419.1	1478	1167.6	1203.2	1527	1115.8	1373.1	951.54	1061	1019
1311.2	1158.5	1085.8	1274.7	1270.2	1027.6	1182.9	1164.8	1108.6	1203.2	1129.1	1173.3	1274.6	1257.1	1469.2	1210.7	1313.8	1283.3	1177.3	1234.7	1100.7	1122.2	1148.7	1079.2	1213.4	1300.6	1125.9	1220.9	1254.2	1370	1295.1	1227.3	1301.7	1163.8	1281.2	1181.1	1177.1	1171.3	1414.1	967.22	1447	1442.8	1152.3	1293.4	1504	1103.6	1380	938.38	1046.4	1086.8
1301.4	1139.5	1058.8	1259.1	1244	1013.6	1159.2	1137.6	1090.9	1185.8	1108.6	1155.2	1250.5	1237.5	1444.4	1195.8	1285.8	1262.8	1154.7	1212.3	1083	1096.4	1126.3	1062.5	1190.4	1287.6	1091.5	1198.7	1236.9	1351.3	1276.4	1213.3	1282.3	1144.5	1259.7	1162.5	1157.7	1154.2	1398.3	983.68	1470.2	1408.6	1136.9	1341.6	1482.3	1092.6	1392	926.26	1032.2	1186.3
1287	1122.2	1034.6	1243.2	1219.7	1001	1135.9	1113.5	1074.7	1168.8	1089.5	1138	1225.6	1218.8	1418	1181.8	1260	1243.5	1132.9	1190.6	1066.6	1071.5	1105.2	1047.1	1169.2	1273.2	1061.5	1177.4	1219.6	1330.8	1258.7	1200.1	1264	1126.5	1238.8	1144	1140	1137.7	1375.1	1053.8	1485.8	1375.5	1121.7	1358.6	1464.5	1082.3	1410.1	914.87	1018.5	1272.9
1269.8	1106.6	1013.2	1227.4	1197.5	989.48	1113.3	1090.1	1060.1	1152.4	1071.9	1122	1201.7	1201.1	1391.4	1168.7	1234.2	1225.7	1112.5	1170	1051.7	1049.2	1085.4	1033.1	1149.8	1258.2	1032.9	1157.4	1202.6	1310	1242.1	1187.7	1247.1	1109.9	1219	1126.8	1124.1	1121.8	1347.7	1135.7	1490.2	1344.2	1106.8	1372.8	1456	1078	1414.8	911.27	1005.3	1360.5
1252.2	1092.6	994.48	1212	1177.3	979.1	1091.8	1068.9	1046.8	1136.7	1055.8	1107.1	1179.3	1184.7	1365.4	1156.4	1210.1	1209.2	1093.4	1151.1	1038.2	1029.4	1067	1020.4	1132.3	1242.9	1007.6	1139.1	1186.2	1289.6	1227.3	1175.8	1231.4	1094.8	1200.5	1110.9	1110.1	1106.5	1319.4	1252.6	1491.7	1315.2	1092.6	1385.3	1453.8	1076.4	1416.6	935.3	992.72	1436.5
1233	1080.1	978.22	1197.2	1159.1	969.64	1071.6	1050	1034.7	1121.9	1040.9	1093.3	1158.5	1169.6	1341.9	1144.7	1187.9	1194	1075.9	1133.9	1025.9	1011.9	1050	1008.9	1116.4	1227.7	985.45	1122.6	1170.8	1269.9	1212.8	1164.3	1216.9	1081	1183.3	1096.3	1097.7	1091.7	1291.5	1350.8	1490.1	1290	1079.3	1398.4	1453.8	1076.7	1417.1	970.29	980.93	1451.3
1213.7	1068.9	964.02	1183.3	1142.6	960.77	1052.8	1033.2	1023.7	1107.8	1027.2	1080.4	1139.5	1155.6	1318.4	1133.3	1167.7	1179.9	1059.9	1118.5	1014.8	996.56	1034.3	998.51	1101.9	1213	966.31	1107.8	1156.4	1251.2	1199.1	1153.2	1203.3	1068.3	1167.5	1082.8	1086.8	1077.4	1266.3	1511.8	1485.2	1266	1067.1	1400.3	1457.4	1078.4	1416.7	1025.9	969.99	1462.2
1194.8	1058.5	951.47	1170.2	1127.4	952.36	1035.4	1018.2	1013.3	1094.5	1014.2	1068.3	1122.3	1142.6	1296.6	1122.1	1149.4	1166.8	1045.2	1105	1004.6	983	1019.8	988.78	1088.6	1198.9	949.86	1094.7	1143	1233.8	1186.3	1142.7	1190.4	1056.6	1153	1070.4	1077	1063.7	1240.1	1661.5	1475.5	1244.5	1056	1391.2	1462.4	1086.6	1414.1	1088.9	959.6	1468.8
1176.7	1048.6	940.01	1158.1	1113.1	944.01	1019.2	1004.9	1003.4	1081.8	1001.9	1056.7	1106.7	1130.5	1276.6	1111.7	1132.8	1154.1	1031.6	1093	994.76	970.84	1006	979.42	1075.8	1185.7	935.66	1083.1	1130.7	1217.6	1173.9	1135.9	1178	1045.3	1139.6	1058.8	1068	1050.5	1215.4	1795.5	1462.1	1225	1046.1	1374.8	1465.9	1120	1405.3	1161.8	954.25	1475
1159.7	1039	928.89	1146.9	1099.5	936.25	1004.1	992.86	994.07	1069.6	989.62	1045.5	1092.6	1118.8	1258.5	1106.5	1117.7	1141.9	1018.8	1082.4	988.39	959.37	992.82	970.32	1063.4	1173.3	923.25	1072.7	1119.2	1202.6	1162	1130.1	1166.7	1034.5	1127.1	1047.6	1059.5	1038	1193	1978.8	1446.9	1207.1	1036.9	1354.7	1464.3	1170.1	1392.5	1257.8	971.12	1470.7
1143.9	1033.5	921.32	1136.3	1089.2	932.26	989.68	981.39	988.91	1057.8	985.21	1034.3	1079.6	1107.6	1242.3	1104.9	1103.6	1134.8	1006.5	1072.8	981.47	948.43	979.84	962.3	1054.8	1161.7	912.11	1063	1108.6	1188.7	1150.5	1127.9	1161.3	1024.3	1115.2	1040.4	1051.6	1026.2	1172.9	2098.3	1430.4	1202.4	1027.9	1332.4	1455.1	1210.7	1376.9	1338.8	993.91	1453.1
1129.3	1030.3	916.08	1126.3	1088.1	930.91	975.96	970.35	985.8	1046	982.78	1028.1	1067.2	1096.6	1227.9	1105	1090.2	1129.7	994.42	1063.8	973.46	941.01	974.77	958.32	1054.1	1151	901.26	1054	1098.3	1175.8	1145.8	1129	1160.7	1019.3	1103.7	1032.6	1047.6	1015.2	1155	2141.2	1413.4	1200.6	1028.1	1308	1440.1	1227.9	1359.7	1374.6	1033.1	1428.2
1115.9	1032.3	916.23	1116.9	1091.8	930.66	964	962.26	986.08	1039.4	981.93	1024.1	1055.2	1092.3	1226.6	1109.4	1077.2	1129.1	989.54	1055.2	970.73	943.48	971.77	957.36	1057.3	1140.9	890.49	1045.1	1091.7	1163.5	1143.5	1133.6	1162.5	1017.3	1093.9	1024.7	1046	1005.1	1139.3	2130.5	1395.1	1204.8	1043	1283.1	1421.6	1235.7	1341.5	1392.1	1092.9	1399.7
1103.6	1039.1	923.75	1107.4	1100.7	934.3	958.87	964.36	989.26	1034.7	985.7	1023.6	1045.6	1089.9	1230.2	1117.2	1072.8	1130.3	986.58	1047.8	972.11	950.03	970.94	959.75	1067.8	1131.2	888.73	1040.7	1084.5	1151.8	1142.6	1141.5	1170.5	1017.2	1090.3	1021.8	1048	995.52	1125	2104.2	1376.9	1223	1068.6	1260.1	1402.7	1238.1	1322.6	1397.6	1168.8	1370.1
1092.2	1053	939.01	1099.7	1120.9	942.7	957.33	971.35	999.25	1033.3	994.59	1025.4	1043.9	1088.7	1239.9	1128	1070.7	1138	986.39	1045.9	976.88	962.2	974.81	967.16	1083.8	1121.8	895.56	1038.7	1075.6	1140.5	1144.7	1151.5	1182.4	1021.4	1091.4	1022.2	1053.5	991.27	1114.4	2071.9	1360.2	1276.3	1100.7	1236.9	1382.1	1236.2	1304.5	1399.2	1250.4	1342.3
1081.4	1069.3	971.03	1094.3	1144.4	954.49	957.76	983.77	1012.5	1033.8	1011	1033.5	1047.2	1090.5	1281.3	1140.7	1070.7	1151.1	990.81	1047.4	986.82	987.39	984.54	978.45	1105.9	1112.6	908.92	1039.5	1070.1	1136	1150.8	1163.2	1198.3	1030.9	1096	1025.7	1066.4	1008.3	1118.5	2019.9	1343.3	1341.5	1126.8	1214.9	1361.1	1227.3	1285.5	1392.1	1315.3	1313.8
1071.2	1088.8	1003.6	1092.1	1171.6	968.53	963.76	1006.5	1029.3	1038.6	1029.3	1044.9	1054.8	1096	1378.3	1154.2	1077.4	1167.7	1001	1051.8	1000.8	1013.6	1001.5	993.1	1129.9	1106.8	933.62	1043.3	1069.6	1133.6	1161.8	1174.9	1216.6	1045.9	1107.2	1036.1	1082.2	1035.1	1129	1966.9	1327.4	1416.2	1136.1	1194.4	1339.9	1213.5	1266.8	1375.9	1345.7	1285.7
1061.5	1109.2	1034.6	1091	1198.9	982.55	974.91	1031.4	1047.1	1046.1	1049.3	1058.5	1071.3	1107	1502.8	1166.5	1090.2	1186.6	1017.9	1063.9	1017.1	1042	1020.9	1009.5	1153.6	1101	967.63	1054.7	1073.4	1132.4	1175.7	1184	1235.4	1063.1	1121.3	1049.5	1101.2	1077.9	1150.1	1906.6	1312.5	1489.4	1142.2	1175.3	1318.7	1197	1248.6	1355	1358.6	1259.5
1055.9	1127.1	1063.2	1092.1	1225.3	993.65	992.69	1056.9	1063.6	1056.8	1069.9	1073.7	1090.6	1121.4	1600.5	1174	1112.1	1206	1037.5	1079	1033	1068.8	1041.6	1023.9	1176.2	1099.1	1005.4	1069.6	1080.8	1134.3	1191.2	1186.8	1252.6	1080.7	1138.9	1065.3	1121.2	1154.8	1200.6	1847.5	1298.9	1554.3	1147.4	1157.4	1297.1	1177.9	1231.2	1331.7	1360.6	1236.6
1051.9	1140.1	1089.2	1096.5	1246.8	999.73	1012.9	1081.5	1075.9	1069.6	1089.6	1089.7	1113.3	1137.4	1699.8	1175.2	1137.4	1224.1	1057.7	1097.6	1047	1093.6	1063	1035.1	1193.3	1098.4	1037.8	1088	1091.7	1140	1207.3	1187	1263.4	1097.1	1157.5	1082	1140.5	1238.7	1258.4	1795.4	1286.2	1609.8	1149	1140.4	1275.3	1158	1214.6	1307.6	1357.1	1214.8
1051	1145	1109.9	1104.4	1262.1	999.5	1033.7	1103.9	1082.2	1083.6	1103.6	1102.8	1135.5	1153.6	1794.1	1174.5	1163.5	1236.4	1078.1	1117.5	1055.7	1113	1082	1040	1202.7	1100.2	1066.3	1108	1104.8	1151.4	1221.8	1185.2	1266.8	1112	1175.2	1098.7	1154.1	1311.2	1316.2	1741.4	1282.8	1654.9	1145.5	1134.3	1253.1	1138.3	1198.8	1282.6	1345.5	1195.2
1052.7	1142.6	1123.8	1114.7	1266.1	994.77	1056.2	1120	1081.1	1096.5	1110.6	1111.3	1156.8	1168.4	1821.5	1169.8	1189.2	1241.2	1095.5	1137	1057.1	1125.1	1097.5	1039.2	1203.5	1105.5	1092.1	1127.9	1118.7	1166.3	1231	1180.6	1266.7	1120.8	1189.2	1112.7	1159.7	1340.6	1366	1691.1	1292.3	1695	1136.8	1131.1	1230.6	1120	1183.8	1257.6	1329.3	1177.6
1058.8	1135	1124.8	1126.3	1261.9	987.45	1077.5	1126.8	1074.8	1104.6	1110.3	1112.8	1172.8	1176.9	1833.3	1161.4	1213.1	1241.5	1108.4	1151.6	1053.8	1126.1	1104.3	1034.6	1201.1	1113.7	1113.6	1143.4	1129.9	1183.5	1232.6	1173	1262.1	1121.4	1195.1	1119.8	1156.8	1352.9	1411.9	1645.6	1314	1727.2	1124.6	1131.6	1208.1	1101.3	1169.5	1233.7	1310.6	1161.5
1068.8	1125	1113.3	1136.8	1249.8	976.97	1093.4	1125.8	1064.5	1105.9	1106	1110.7	1181.1	1178.9	1840	1150.8	1231.8	1238.7	1112.4	1158.3	1046	1117.7	1103.9	1027.6	1192.6	1123.9	1125.4	1151.6	1136.3	1201.3	1232	1162.9	1253.2	1117	1195.7	1119.1	1150.9	1361	1450.9	1606.9	1373.6	1748.9	1109.7	1135.2	1185.9	1083.5	1155.7	1212.5	1291.2	1151.1
1082.5	1110.3	1093.9	1142.9	1233.7	964.54	1100.6	1121.3	1052.4	1102.9	1096	1103.4	1181.5	1178	1842.6	1138.9	1240.5	1231.2	1111.4	1156.4	1036.1	1101.4	1096.9	1016.7	1178.5	1134.6	1123	1151.4	1136.5	1217.3	1229	1151.2	1240.5	1108.1	1193.5	1116	1141.5	1368	1483.7	1570.6	1454.3	1755	1093.3	1152.8	1164.2	1066.5	1142.3	1191.8	1270.7	1160.9
1098.2	1094.3	1071.2	1143.7	1214.9	951.13	1099	1110.8	1037.3	1096.7	1083.8	1093.4	1178.9	1171.7	1842.4	1125.4	1238.5	1220	1104	1151.5	1022.8	1081.5	1085.7	1004	1161.5	1142.7	1114	1148.2	1134.1	1228.3	1223.2	1138.6	1226.4	1095.6	1186.8	1110.4	1126.9	1376.8	1510.3	1538.4	1543.3	1748.5	1076.5	1195.4	1143.5	1050.2	1129.2	1172.9	1250.5	1179.7
1113.7	1076.6	1047.5	1141.2	1192.8	937.3	1091.3	1094.3	1021.2	1087.8	1068.2	1080.8	1171.4	1162.2	1827.6	1111.4	1229.7	1205.6	1093.3	1143.4	1008.1	1060.4	1072.6	989.53	1141.8	1145.2	1100	1142.1	1129.3	1230.8	1212.5	1126.2	1209.9	1080.8	1176.4	1099.1	1110.3	1381.1	1529.1	1510	1624.9	1734.6	1060	1249.4	1124	1034.7	1116.2	1155.5	1232.2	1212.2
1126.6	1058.3	1021.4	1136	1169.5	923.38	1080.5	1075.2	1004.6	1076.8	1050.8	1067.3	1158.2	1149.8	1802.4	1097.8	1215.4	1189.1	1080.2	1129.4	992.54	1036.6	1056.2	974.4	1121	1145.8	1084.4	1130.2	1120.6	1231	1200.3	1112.9	1192.6	1064.3	1162.9	1085.6	1093.8	1374	1536.4	1484.6	1681.2	1714.9	1044.8	1307.3	1106.2	1019.8	1104.1	1139.4	1214	1271.1
1133.7	1040.2	995.49	1127.6	1145.8	909.67	1066.3	1053.4	988.81	1064.6	1032.5	1052.4	1142.1	1136	1771.2	1083.5	1198.3	1171.5	1063.8	1113.2	977.63	1012.5	1038.4	959.95	1101	1144.8	1060.2	1114.9	1109.2	1228.8	1185.7	1099.5	1174.8	1047.3	1147.1	1070.1	1076	1359.3	1532.8	1461.3	1698.9	1686.8	1029.3	1363.2	1090.2	1005.5	1091.6	1125.1	1197.1	1330.8
1134.6	1022.7	970.28	1117.3	1123.7	897.15	1049.5	1031.1	972.55	1052.2	1013.9	1037.1	1123.3	1120.5	1738.3	1069.5	1177.8	1154.3	1046.1	1096.9	962.02	988.79	1019.9	944.92	1080	1142.5	1032.1	1097.9	1096.5	1223.9	1170.2	1086.3	1157	1030.2	1130.1	1054	1058.4	1340.7	1521.6	1439.2	1712.1	1654.4	1014.4	1414.2	1075.9	991.79	1079.3	1123	1181.5	1392.6
1133.4	1006.9	946.31	1105.7	1101	884.7	1031.4	1010	956.94	1038.7	995.51	1021.7	1103.4	1104.5	1707	1056	1155.8	1136.1	1027.7	1079.1	946.79	965.98	1002.2	930.4	1059.6	1136.3	1003.4	1081.2	1083.8	1213.6	1154.2	1073.6	1139.6	1013.3	1113.5	1038.4	1041.2	1320.1	1501.7	1420.5	1722.9	1621.1	1000.2	1457.7	1063.4	978.75	1067.2	1130.5	1167.1	1449.1
1129.9	991.36	925.01	1093.3	1079.5	873.26	1013.7	988.27	942.26	1024.9	978.57	1006.6	1084.2	1089.1	1675	1043.2	1133.1	1118.3	1010.1	1061.4	932.3	945.54	983.85	916.66	1040	1127.7	976.96	1063.3	1069.8	1201.6	1139	1061.6	1123	997.86	1096	1022.1	1024.9	1299	1479.4	1415.9	1729.5	1586.8	986.62	1498.4	1051.9	966.45	1055.3	1145.7	1153.8	1497.7
1122.2	977.24	904.42	1080.5	1059.4	862.98	994.86	967.43	928.81	1011.1	961.57	991.96	1064.1	1073	1642.5	1031.4	1110.6	1101	991.96	1044	918.82	925.57	966.02	904.01	1021.7	1117.5	950.23	1045.6	1055.7	1186.7	1123.1	1050.3	1107.4	982.35	1078.7	1006.1	1009.8	1278	1453.9	1418.7	1731	1552.7	973.56	1533.7	1047.9	954.97	1043.6	1190.3	1141	1539.2
1111.4	964.76	885.95	1067.6	1041	854	976.24	947.81	916.77	997.51	945.73	978.09	1044.4	1057.4	1610.9	1020.6	1088.6	1084.8	974.37	1027.4	906.58	907.46	949.07	892.64	1004.9	1106.9	925.06	1028.4	1041.8	1170.6	1107.8	1040	1093.1	967.88	1062.1	990.64	996.14	1256.9	1427.8	1426	1723	1521.2	961	1561.8	1071.4	944.41	1032.1	1242.5	1133.4	1572.8
1098	953.99	869.89	1054.8	1024.6	846.04	958.17	929.79	906.24	984.47	931.25	965.19	1025.6	1042.6	1580.9	1010.5	1068.7	1069.8	957.76	1011.9	895.74	891.51	933.34	882.68	989.92	1095	901.75	1012.1	1028.3	1153.8	1093.1	1031.8	1080	954.71	1046.4	976.13	984.14	1236.4	1401.5	1436.4	1708.5	1489.4	948.94	1578.9	1095.1	934.81	1020.7	1297.1	1138.8	1601.3
1083.4	944.45	856.36	1042.4	1010.3	852.09	941.05	913.64	896.83	972.18	918.32	953.42	1008	1028.8	1553.9	1014.5	1049	1056.1	942.39	997.84	886.28	877.85	919.03	873.86	976.77	1082.7	880.64	997.08	1015.6	1137.7	1079.4	1041.5	1068.1	942.96	1031.8	962.75	973.89	1217.3	1374.4	1447.9	1690.6	1459.3	937.39	1582.9	1137.5	925.77	1009.4	1352.3	1152.5	1620.8
1068.9	956.57	845.32	1030.7	1003.4	898.64	925.15	899.53	906.52	960.8	906.63	942.88	991.86	1016.2	1526.9	1049.6	1030.8	1043.8	928.49	985.34	883.46	866.5	906.24	878.66	965.94	1070.3	862.03	983.49	1003.8	1120.9	1066.9	1060.2	1073.3	932.55	1018.7	950.66	965.02	1200.6	1348.2	1455.6	1670.9	1431.3	926.43	1578.5	1194.8	924.76	998.07	1402.7	1175.3	1626.7
1053.4	983.61	845.29	1019.7	1032.4	949.64	910.68	887.54	953.99	950.26	913.46	933.74	977.42	1004.9	1501.3	1113.9	1014.5	1041.6	916.15	974.56	898.97	863.97	899.95	924.34	981.08	1058	846.11	971.55	993.04	1104.6	1055.4	1092.9	1111.7	932.07	1006.9	939.94	973.35	1184.4	1324.6	1452.9	1650.5	1405.6	916.12	1569.2	1247.3	944.09	986.53	1446.9	1219.4	1621.4
1037.9	1027.8	899.08	1009.8	1072.4	1025.2	897.55	877.07	1014.8	949.37	961.95	946.62	964.77	994.51	1476.9	1226	1000.1	1073.4	906.15	965.33	926.04	907.03	925.15	981.01	1011.8	1046.2	832.96	961.33	983.34	1089	1050.9	1172	1179.6	968.1	1001.7	930.22	1030.4	1169.7	1301.3	1439.8	1629.9	1382.3	906.55	1555.1	1280	978.81	974.7	1485.4	1265.7	1609
1022.9	1082.5	958.07	1000.6	1143.9	1106.7	897.53	895.13	1102.3	980.06	1025.2	972.28	953.86	1002.2	1453.7	1361.3	987.32	1157.1	920.36	967.47	969.11	957.47	959.26	1068.1	1062	1035	822.5	952.34	981.16	1074.5	1074.1	1281	1305.3	1057.2	1014.2	942.25	1116.8	1156.1	1279.8	1419.7	1609.4	1361.4	897.81	1535.1	1290.4	1030.6	962.5	1518.4	1314.4	1591.6
1008.5	1154.2	1056.4	1000.1	1262.8	1206.5	939.7	965.44	1191.8	1057.4	1117.8	1011.9	967.44	1023.7	1431.6	1504.3	997.35	1277.9	948.63	1008.8	1080.2	1032.2	1019	1148.5	1151.6	1024.7	827.05	965.12	1005.8	1061.2	1143.7	1404	1459.5	1178.7	1038.3	968.6	1241.9	1145.5	1260.4	1396.3	1588.2	1342.1	889.78	1511.4	1295.3	1108	949.92	1544.3	1359.9	1568.1
995.18	1284	1137.2	1026.9	1463.5	1307.7	1003.2	1037.2	1330.8	1175.3	1238.7	1078.6	996.8	1058.9	1410.5	1633.8	1053.9	1434.8	993.65	1107.2	1192	1109.7	1096.9	1285.8	1261.9	1015.2	897.91	992.45	1071.9	1049.3	1239.7	1532.6	1613.1	1288.2	1079.9	1008.4	1336.3	1148.5	1243	1373.2	1567.6	1346.1	882.09	1485.7	1297	1201.4	937.01	1559.7	1400.4	1541
983	1382.2	1265.9	1074.4	1658.6	1438.8	1107.1	1137.5	1418.7	1305.7	1345.7	1172.1	1044.1	1162.3	1390.6	1731.5	1140.6	1571.8	1088	1251.2	1290.1	1209.6	1202.7	1419	1432.3	1006.5	969.96	1036.7	1175.3	1042.8	1379.3	1647.1	1769.4	1419.1	1190.6	1090.8	1474.1	1157.4	1227.8	1348.6	1548.6	1369.3	885.15	1460.6	1292.9	1283.9	923.86	1562.2	1436.4	1513.1
972.11	1475.3	1405.9	1148.9	1798.7	1556.3	1252.1	1257.8	1514.4	1447	1443.9	1275.2	1122.5	1303.6	1371.8	1791.8	1266.2	1711.8	1232.9	1341.4	1393.3	1305.8	1295.8	1537.2	1627.3	1009.2	1088.9	1093.7	1272.9	1052	1531.6	1732.6	1892.1	1547.7	1338.7	1195	1608.8	1174.9	1213.9	1324.3	1529.2	1408.8	911.18	1433.8	1277.6	1316.4	910.63	1555.5	1468.5	1483.7
962.23	1576.7	1579.8	1261.1	1933.6	1634.7	1450.6	1400.3	1664	1577.4	1560.9	1392	1219.9	1468	1354.2	1813.5	1394.6	1850.7	1391.5	1460	1498.1	1403.6	1384.9	1654.1	1779.6	1036.7	1192.4	1170.5	1382.6	1071.7	1682.1	1784.3	1969.7	1699.9	1505.5	1285.4	1727.4	1214.6	1220.2	1300.2	1510.4	1505	960.27	1407.2	1255.3	1328.4	897.54	1545.5	1495.9	1454.3
967.57	1735	1800.1	1391.3	2075.6	1663.1	1627.3	1586.7	1766.2	1679.8	1724.6	1506.2	1377.1	1616.5	1337.8	1823.1	1564.8	1944.7	1513.5	1563.7	1638	1508.4	1502.7	1719.6	1910	1086.7	1309.1	1335.1	1498.8	1106.4	1795.9	1807.2	1994.8	1806.7	1661.2	1409.5	1837.2	1257.2	1241.4	1276.3	1492.3	1642.2	1023.2	1381.1	1230.4	1337	884.8	1531	1516.1	1427.2
1005.8	1846	1973.7	1512.9	2153.8	1664	1782.1	1759.6	1814.7	1745.5	1843.8	1647.9	1553.7	1745.3	1322.4	1826.8	1682.9	1985.5	1634.2	1656.5	1730.7	1702.6	1678.4	1735	2008.9	1176.4	1482	1451.4	1624.6	1205.6	1874.9	1812.2	2004.9	1850.1	1796.7	1579.7	1895.8	1304.3	1276.3	1252.2	1474.9	1757.5	1078.5	1355.9	1203.5	1342.8	872.64	1510	1525.1	1399.8
1073.4	1899.3	2070.3	1617.2	2171.2	1651.6	1881.6	1904.2	1819.2	1768.5	1908.5	1743.6	1704.2	1833.4	1307.9	1823.6	1806.6	1997.6	1781	1789.3	1759.2	1890.4	1815.9	1734.8	2044.8	1287.3	1656	1560.8	1714.4	1293.6	1913.2	1811.6	2007.4	1860	1888.3	1711.3	1903.3	1350	1350.1	1228	1458.1	1880.7	1136.9	1332	1175.9	1346.6	861.27	1486.9	1523.6	1373.9
1172.1	1905.2	2088.6	1688.9	2171.3	1631.4	1917.5	1990.7	1807	1780.2	1927.1	1798.4	1824.1	1871.3	1298.9	1811.3	1970.3	2000.7	1875.5	1876	1768.9	2009.9	1899.7	1725.7	2048.7	1408.1	1890.7	1675	1763.3	1405.8	1931.1	1803.6	2001.6	1864.9	1918.9	1803.4	1903.2	1389.5	1455.2	1203.5	1442	2006.2	1181.9	1309.5	1149.1	1342.4	850.84	1461.2	1516.8	1349.9
1278.6	1895.9	2049.2	1718	2162.1	1603.8	1938	2011.5	1784.8	1787	1923	1812.1	1941.2	1882.2	1304.8	1793.9	2076.2	1997.5	1911.6	1906.9	1772.2	2052.9	1925	1701.6	2036.1	1529.5	2044.5	1807.9	1777.9	1520.1	1934.2	1790.3	1983.5	1864.9	1934.8	1832.7	1894.2	1426.9	1586.8	1178.8	1426.6	2080.9	1208.6	1288.7	1124.9	1328.2	841.42	1434.9	1506.2	1327.8
1432.3	1877.4	2007.4	1729.7	2135.1	1584	1947.1	1996.2	1757.4	1790.5	1919	1818.9	1999.3	1881.7	1316	1773.6	2118.1	1984.3	1920.2	1896.1	1770.7	2044.9	1934.2	1676.6	2014.8	1624.3	2122.6	1883.9	1777.7	1650.3	1929.3	1774.4	1957.1	1853.5	1939.2	1841.5	1873.8	1459.9	1709.6	1154.4	1412.1	2100.4	1219.1	1269.2	1100.8	1307.8	834.4	1410	1490.9	1307.8
1533.8	1840.1	1958.7	1732	2096.5	1560.6	1958.9	1967.2	1731.8	1785.8	1902	1819.2	2007.8	1875.8	1336.5	1752.4	2122	1960.6	1912.6	1870.2	1757.4	2023.9	1939	1653.9	1983.1	1684	2121.2	1902.9	1772.2	1788	1913.6	1756.9	1926.1	1838.3	1937.5	1845.4	1848.5	1488	1796.9	1130.4	1398.4	2104.3	1225.6	1260.8	1078.2	1284.9	849.16	1384.2	1472.8	1290
1633.9	1800.6	1902.8	1727.7	2050.6	1537.4	1968.7	1929.8	1701.6	1775.5	1878.6	1810.1	1996	1858.2	1374.6	1731.1	2107.9	1932.7	1905.4	1835.1	1736.1	1993.7	1937.8	1627.3	1944.1	1703.9	2063.5	1895.7	1760.9	1886.3	1891.9	1738.4	1893.7	1814.1	1923	1845	1799	1509.5	1820	1107.3	1385.3	2098.7	1230.3	1288	1057	1261.2	872.39	1359.3	1452.3	1274.4
1741.9	1763.1	1848.6	1721.5	2001.7	1513	1964.6	1888.7	1670.4	1761.2	1849.5	1792.3	1973.9	1834.1	1391.8	1709	2086.4	1900	1886	1790.6	1708.9	1942.2	1923	1601.2	1904.4	1712	2010.5	1873.5	1744.8	1939.9	1866.8	1719.2	1861.2	1784.1	1904.4	1840.5	1750.5	1520.6	1831.8	1085.6	1373	2076	1234.1	1332.3	1037	1239	911.71	1335.5	1431.1	1273.3
1803.6	1723.9	1793.2	1707.6	1956.2	1489.2	1948.5	1843	1639.7	1743.9	1818.5	1770.1	1944.5	1806.5	1399.5	1687.2	2050.1	1866.4	1858.9	1746	1683.3	1893.5	1899.8	1573.9	1862.3	1714.5	1957.3	1838.4	1723.9	1958.1	1840.9	1699.9	1829.6	1754.7	1877.2	1829.9	1708.2	1521.2	1834.3	1065.6	1363.4	2040	1234.1	1404	1018.2	1215.7	1016.7	1313.2	1411	1277.6
1821.1	1687.8	1741.8	1689.4	1910.3	1466.5	1925.3	1799	1610.4	1724.9	1787	1746	1910.2	1779.8	1404.8	1667.1	2006.9	1832.9	1827.9	1703.6	1655	1841.9	1871.7	1547.5	1821.4	1711.8	1892.7	1796.6	1700.2	1958.8	1815.1	1680.8	1799.3	1723.9	1846.1	1808.2	1666.4	1516.5	1833.2	1047.7	1364.5	1997.6	1226.8	1492.2	1000.4	1192.4	1150.7	1292.6	1390	1289
1823	1651.7	1692.7	1670.3	1867.1	1442.4	1897.7	1754.1	1581.9	1706.2	1755.2	1721.7	1870.7	1751.9	1408.7	1646.3	1960.7	1800.7	1797.8	1662.2	1625.9	1793.9	1841.8	1522.2	1782.9	1704.5	1832.8	1755.9	1675.9	1954.9	1789.6	1661.9	1769.9	1694.2	1813.4	1781.1	1628.5	1506.7	1824.4	1031.9	1369.4	1952.6	1212.8	1600.4	983.42	1170.9	1292.8	1273.7	1369.5	1336.4
1817.1	1617.9	1646.3	1649.2	1825.5	1419.4	1868.4	1712	1553.4	1685.9	1723.1	1696.8	1830.7	1724.8	1409.1	1626.1	1917.6	1770	1766.2	1625.1	1597.5	1746.1	1811.3	1495.9	1745.6	1690.4	1773.7	1714.9	1651.7	1941.4	1764.2	1644.1	1741.4	1664.7	1782.7	1752.5	1591.4	1491.9	1804.6	1018.3	1379.8	1908.3	1195.5	1715.8	967.29	1152.1	1424.4	1256.2	1349.8	1443.6
1800.9	1586.3	1603.8	1627.9	1786.1	1398.7	1836.3	1671.2	1526.5	1665.4	1691.9	1671.9	1791.7	1697.9	1402.4	1606.4	1874	1739.8	1734.3	1588.7	1571.6	1701	1779	1470.9	1710	1672.8	1719.2	1676.8	1628.2	1918.2	1739.6	1625.7	1714	1635.9	1751.4	1725.5	1557.1	1473.6	1775.2	1006.6	1399.1	1865.6	1176.7	1810.1	952.04	1134.3	1530.8	1249	1331	1580.2
1783	1555.3	1566.8	1606.9	1750.9	1378.1	1803.9	1632.4	1501.1	1644.7	1662	1647.8	1754.8	1671.8	1388	1587.2	1832.9	1710.8	1702.3	1555.4	1544.9	1657.5	1747	1448.5	1676.5	1654.6	1666.8	1638.5	1605.6	1891.9	1715.8	1607.5	1687.8	1608.7	1721.5	1697.9	1526	1453.6	1740.7	995.62	1406.5	1823.8	1158.7	1860.5	937.75	1118.3	1601.7	1276.1	1313.5	1691.5
1759.1	1526.4	1531	1586.5	1715.9	1358.6	1773.5	1596.3	1477.1	1624.1	1633.3	1625.6	1719.2	1646.8	1368.7	1568.4	1793.1	1684.6	1671.6	1524.3	1517.9	1617.1	1717.5	1426.2	1646.4	1634.6	1618.8	1602.8	1582.7	1861.8	1692.8	1589.6	1662.7	1584.1	1692	1669.8	1495.5	1432.8	1705	1001	1410.2	1783.9	1140	1885.4	924.54	1103.9	1628.7	1317.9	1297.2	1799.1
1731.9	1499.5	1498.1	1566.3	1683	1340.1	1742	1564.5	1455.5	1603.5	1607	1603	1684.8	1624	1346.2	1550.1	1755.3	1658.1	1642.1	1494.3	1492.3	1579.9	1687.2	1405	1616.5	1614.5	1575.4	1569.9	1560.4	1830.8	1671.7	1572.1	1639.9	1559.6	1663.6	1642.6	1467.2	1410.6	1671.8	1023.5	1412.8	1747.9	1120.1	1892.5	912.51	1090.7	1643.9	1384.9	1282.2	1894.7
1705.5	1475.5	1467.5	1546.1	1652	1322.6	1711.2	1533.2	1433.9	1583	1580.3	1581.2	1652.4	1601.1	1322.3	1532.4	1721.5	1632.9	1613.8	1466.6	1468.2	1545.7	1657.9	1385	1588.3	1594.7	1537.8	1538.7	1540.1	1800.4	1650.1	1555	1617	1536.2	1637.8	1618	1442.4	1388.3	1638.2	1066.9	1414.8	1712	1101.2	1891.6	901.74	1082.6	1651.7	1477.9	1267.9	1933
1677.9	1452	1439	1526.6	1622.7	1306.1	1681.1	1504.1	1413.5	1562.8	1554.6	1559.9	1623.3	1579.1	1298	1515.4	1688	1608.8	1588	1441	1445.4	1515.4	1629.6	1366.1	1561.6	1575.5	1501.7	1508.9	1519.6	1771	1629.2	1538.5	1595.1	1513.9	1612	1593.4	1418.2	1367.6	1605.9	1129.2	1415.1	1678.1	1084.6	1879.5	891.81	1088.5	1656	1607.8	1270.7	1945.5
1651.2	1429.9	1412.3	1507.9	1595	1290.5	1651.8	1476.8	1394.2	1542.9	1530	1539.1	1594.4	1558	1273.9	1499	1656.3	1586	1562	1417.4	1424.9	1485.8	1602.1	1348.2	1536.4	1556.2	1468.6	1481.3	1499.9	1742.9	1608.9	1522.5	1574.5	1492.5	1587.4	1569.8	1395.8	1346.7	1573.9	1221.5	1410.2	1646	1068.8	1859.2	891.22	1102.2	1652.4	1718.2	1288.7	1945.7
1625.5	1409.4	1387.1	1489.9	1568.8	1276	1623.1	1451.1	1376.1	1523.5	1506.3	1518.9	1567.2	1537.8	1251.7	1483.1	1626.5	1564.3	1536.9	1396.6	1404.4	1458	1575.4	1331.3	1512.6	1537.1	1438	1455.6	1481.2	1715.1	1589.4	1507	1555	1472.1	1563.9	1547.2	1375.2	1327	1543.8	1260.7	1400.8	1615.5	1054.6	1833.6	925.95	1126.5	1643.5	1805	1319.6	1940
1599.5	1390.3	1363.5	1473.5	1544.3	1262.3	1595.3	1426.9	1359.2	1504.6	1483.7	1499.3	1541.4	1518.4	1229.5	1467.6	1598.4	1543.8	1512.9	1376.3	1385	1431.9	1549.7	1315.6	1490.2	1518.6	1409.4	1431.8	1463.3	1688.3	1570.6	1492.7	1536.4	1452.6	1541.7	1525.5	1356.3	1308.6	1517	1289	1388.2	1586.6	1042	1805.4	969.32	1173.6	1630.8	1835.7	1405.3	1918.2
1574.6	1372.6	1341.5	1457.1	1521.3	1249.4	1568.2	1404.2	1343.3	1486.5	1462.2	1480.3	1517	1500	1208.7	1463.3	1571.7	1524.5	1490	1357.7	1366.6	1407.4	1524.9	1300.8	1469.3	1501.6	1382.5	1409.8	1446.4	1664	1552.7	1489.9	1519	1434.1	1520.5	1504.6	1339	1291.7	1490.5	1300.3	1373.4	1559	1030.4	1774	1037.6	1221.8	1615.4	1854.4	1516.5	1886.4
1551.9	1356.4	1321.2	1441.4	1499.6	1239.8	1542.1	1383	1328.2	1468.8	1441.7	1462	1494	1482.5	1189.4	1471.1	1546.6	1506.1	1468.1	1340.7	1349.4	1384.4	1501.1	1286.7	1449.6	1484.5	1357.2	1389.3	1430.4	1639.5	1535.4	1497.6	1513.7	1416.7	1500.6	1484.5	1323.2	1276.3	1465.6	1303.5	1357.4	1532.8	1019.7	1742.1	1115.8	1272.7	1598.2	1862.8	1629.3	1850.3
1529.2	1341.1	1302.2	1426.6	1479.3	1246.5	1517.1	1363.3	1320.8	1451.8	1422.1	1444.6	1472.3	1465.8	1171.7	1487.2	1523	1491.6	1447.4	1325.2	1333.3	1362.9	1478.4	1276.3	1431.2	1468.1	1333.5	1370.4	1415.3	1616	1518.6	1514	1521.9	1400	1481.9	1465.2	1308.8	1262.1	1442.3	1301.1	1340.7	1508	1017.1	1711.9	1202.7	1319.9	1580.2	1866.8	1715.9	1813.1
1507.5	1327.4	1284.3	1412.5	1473.5	1272.4	1493.1	1344.8	1335.7	1443.9	1409	1427.7	1452.1	1449.9	1155.6	1536.7	1501	1494.8	1427.6	1311	1318.2	1343	1456.6	1283.3	1424.3	1452.4	1311.4	1353	1401	1593.7	1513.4	1559.9	1539.7	1384.2	1464.1	1446.8	1295.5	1260.2	1420.3	1287.7	1323.8	1484.6	1022.7	1680.5	1273.7	1361	1562.7	1860.2	1774.3	1776.3
1486.9	1329.4	1281.4	1399.3	1486.3	1320.3	1469.9	1327.3	1365.3	1450.9	1421.9	1411.7	1433	1443.6	1140.9	1602.4	1480.1	1508.9	1409	1298	1303.8	1324.4	1435.8	1311.2	1435.7	1437.5	1291.1	1337.1	1392.1	1572.4	1521.4	1620.3	1597.6	1379.5	1447.5	1429.3	1291.9	1273.5	1399.7	1262.1	1306.9	1462.8	1033.7	1649.8	1347.8	1394.9	1544	1843.5	1786.8	1740.5
1467.3	1343.6	1325.2	1391.8	1515.7	1367.7	1447.6	1322.1	1414.2	1470.6	1447.4	1405.8	1414.9	1451.3	1127.3	1669	1460.8	1538.3	1399.2	1297.8	1296.1	1306.7	1422.7	1362.9	1467	1423.3	1272.2	1322.4	1402.5	1552.2	1538.5	1680.6	1676.4	1389.8	1440.8	1412.5	1316.8	1301.8	1380.2	1231.8	1290.6	1442.4	1069.2	1619.7	1416.7	1425.5	1525.2	1818.8	1795	1704.8
1448.8	1369.8	1429.4	1396.8	1599.7	1419.2	1439.2	1341.4	1491.2	1510.4	1493.2	1414.9	1407.4	1471.5	1114.6	1719.7	1455.3	1608.2	1409.4	1310.9	1312.4	1304.9	1436.6	1415.7	1531.6	1409.9	1254.3	1308.9	1425	1533.1	1592.5	1721.9	1752.6	1414.9	1448.7	1396.7	1380.5	1378.1	1362	1200	1274.9	1423.2	1110.9	1590.3	1449.2	1450.4	1506.4	1790.2	1799.5	1670.6
1431.3	1445.9	1522.5	1415.6	1710	1465.7	1448	1384.8	1569.5	1572	1572.3	1438.9	1418.9	1527.6	1102.5	1741.3	1467.6	1692.5	1437.8	1337.8	1340.5	1325.5	1466.5	1473.1	1629.2	1397	1256.7	1307.3	1463.6	1515	1664.9	1734.4	1819.7	1478	1469.5	1389.5	1462.7	1477.1	1345.1	1166.7	1260.1	1405.1	1154.7	1561.6	1457.9	1467.5	1487.7	1759.9	1796.6	1639.8
1414.8	1536.9	1625.5	1447.9	1808.8	1507.2	1467.9	1453.6	1624.1	1633.9	1655.8	1490.2	1453.3	1601.2	1090.7	1750.2	1496.2	1773.2	1486	1412.5	1387.8	1373.9	1515.8	1525.5	1719.7	1392.5	1317.2	1319.8	1525.5	1498.2	1733.8	1743.1	1857.8	1559.3	1529.2	1400.1	1554.7	1585.7	1329.4	1134.5	1246.2	1397.3	1194	1533.5	1453.4	1473.5	1469.1	1728.7	1782.5	1609
1399.2	1625.2	1711.7	1502.9	1892.7	1521.3	1529.8	1562.6	1643.3	1679.5	1722	1557.1	1510.5	1677.1	1079.1	1751.2	1577.3	1826.3	1566.4	1505	1460.8	1456.4	1595.8	1570.4	1796.7	1398.1	1441.7	1347.5	1590.1	1488.7	1792.1	1748.6	1876.3	1630.5	1608.2	1432.4	1636.6	1682.1	1315.1	1105.8	1233.2	1403.9	1231.3	1506.2	1441.8	1469.3	1450.8	1696.5	1762.4	1579.8
1384.5	1683.8	1790.5	1562.5	1948.3	1526.1	1610.3	1670.6	1654.9	1692.1	1743.4	1628.2	1603.9	1731.8	1068.3	1745.6	1683	1840.1	1650.7	1597	1534.4	1577.3	1664.7	1585	1848.3	1410.5	1575.5	1421.2	1637.9	1494.9	1822.3	1751.3	1879.9	1687.1	1683.5	1478.1	1687.9	1749.3	1301.7	1077.6	1221	1421.2	1264.1	1479.6	1419.1	1458.7	1432.8	1665	1739.2	1552.2
1381.8	1701.1	1812.6	1613.4	1964.3	1525.9	1683.2	1743.3	1660.6	1699.5	1757.1	1683.5	1687	1752.7	1057.1	1732.3	1775.4	1850.2	1711.6	1661.6	1584.8	1693.1	1722.1	1590.1	1864.2	1451.5	1669.5	1512.5	1656.5	1518.3	1835.5	1748.2	1877.7	1715.3	1748.2	1555.2	1698.8	1764.2	1289.1	1051.6	1209.5	1459.4	1292.5	1453.8	1390.7	1443.8	1415.3	1636.1	1715.1	1525.9
1391	1712.2	1818.8	1631.5	1960.5	1517.5	1739.6	1769.9	1662.3	1702.7	1762.5	1705.9	1760.2	1764.9	1046.1	1714.5	1854.7	1856.2	1734.7	1685.8	1600	1773.5	1752.2	1589.8	1861.9	1505.8	1763.1	1603.5	1669	1560.1	1837.2	1738.9	1865	1726.1	1782	1633.6	1704.5	1775.9	1284	1027.7	1198.7	1513.2	1316.4	1429.1	1356.9	1425.1	1398.3	1606.6	1689.7	1500.9
1409.2	1718.1	1814.1	1641.6	1946.9	1502.1	1760	1779.7	1654.4	1705	1766	1713.4	1811.5	1771.7	1035.3	1694	1904.2	1861.3	1748.3	1697.5	1610.5	1794.2	1766.3	1580.4	1850.6	1562.6	1829.9	1667.3	1676.3	1632.3	1833.4	1724.4	1844.2	1726.1	1797.7	1692.9	1706.3	1783.7	1289.7	1005.5	1188.2	1551.9	1334.5	1405.4	1322.1	1403.6	1381.8	1578.3	1664.3	1477
1466.2	1719	1802.7	1647.5	1917.7	1482.4	1770.4	1784.3	1638.4	1704.3	1764.8	1711.9	1827.4	1774.2	1024.6	1671.5	1920.7	1856.3	1755.6	1703.8	1615.2	1802.9	1769.7	1563.3	1825.6	1605.2	1837.9	1691	1680.4	1710.8	1820.1	1707.1	1819	1719.9	1800.6	1717.8	1700.6	1791	1305.8	984.85	1178.2	1563.3	1344	1382.9	1288.6	1381.4	1365.9	1551	1640.8	1454.4
1537.7	1708	1770.5	1652.6	1883.9	1460.8	1773.7	1783.9	1615.6	1697.2	1753.3	1704.7	1827.6	1769.9	1014	1648.4	1921.6	1840.2	1758	1705.4	1618.4	1804.5	1766.8	1541.4	1796.2	1621.9	1836.3	1703.2	1679.1	1778.4	1800.9	1687.3	1791.4	1702.4	1797.1	1726.4	1681.4	1788	1329.4	965.47	1168.2	1565.9	1344.1	1361.5	1255.7	1357.2	1360.2	1524.6	1616.8	1432.9
1609.6	1688	1726.2	1658.5	1844.7	1438	1768.9	1772.4	1589.7	1684.5	1732.7	1688.3	1819.6	1757	1003.6	1626.5	1914.3	1816.6	1752.3	1698.5	1616.4	1802.4	1752.9	1517.5	1761.8	1633.2	1823.3	1709.4	1669.9	1804.3	1777.8	1666.6	1762.7	1679	1782.9	1726.9	1653.4	1773.1	1370	947.16	1158.8	1565.5	1338.8	1340.8	1224.2	1333.1	1370.3	1499.1	1593.5	1412.8
1659.8	1660.6	1678.6	1659.5	1804.2	1412.8	1753.6	1745.1	1562.3	1667.8	1707	1667.5	1798	1737	993.26	1604	1891.2	1789.4	1736.9	1678.5	1605	1790.7	1731.6	1492.4	1726	1640.3	1799.9	1710.7	1654.4	1815.4	1753	1646.8	1733.2	1652.1	1761.4	1722.7	1621.5	1751.8	1395.6	929.79	1149	1556.1	1327.3	1322.4	1195.4	1310.7	1395.6	1474.5	1570.8	1393.9
1675	1630.1	1630.9	1652	1762.6	1388.2	1731.4	1710	1532.7	1648.1	1678.2	1644	1771.1	1713.3	982.95	1582.3	1861.6	1760.4	1713.8	1650.8	1586	1759.8	1705.4	1465.1	1688.6	1645.4	1750.8	1703.2	1635.2	1822.5	1726.9	1626.1	1704.1	1623.7	1735.5	1707.3	1588.4	1727.1	1405.4	913.35	1139.4	1537	1313.3	1316.8	1170.7	1288.2	1455.1	1450.7	1548.8	1376.4
1686	1598.3	1581.9	1638.6	1722	1365.9	1704.5	1671.1	1503.3	1627.1	1646.3	1618.2	1738.8	1687.6	972.48	1561.5	1825.4	1730.2	1686.6	1618.8	1562.6	1720.4	1675.7	1438.4	1651.9	1646.5	1700.7	1683.1	1613.8	1828.3	1700.8	1605.9	1677.3	1593.7	1707.5	1685.5	1555.6	1701.1	1409	897.87	1130	1511.6	1296.7	1327.3	1147.6	1267	1540.7	1427.8	1527.3	1359.7
1694.1	1566.1	1535	1621.8	1685.3	1343.8	1673.8	1631.8	1476.5	1605.4	1614.1	1592.2	1704.8	1660.3	961.68	1541.8	1787.2	1699.7	1656.6	1585.9	1537.4	1677.2	1643.9	1414.2	1618.5	1640.3	1647.7	1655.6	1591.4	1835	1676.5	1586.3	1650.5	1564.3	1678.4	1660.5	1523	1674.8	1408	883.47	1120.7	1482.7	1279	1347.2	1127.2	1247.3	1635.8	1406	1506.3	1343.9
1697.7	1533.6	1493.5	1603	1648.7	1323.3	1641.9	1590.7	1449.8	1583.3	1584	1568	1669.1	1633	950.44	1523.1	1747.7	1669.8	1624.4	1553.4	1510.6	1634	1611.9	1390.2	1585.4	1628.5	1594.1	1624.1	1567.5	1835.3	1651.8	1567.5	1625.1	1537.4	1648.5	1635.3	1490.9	1648.9	1400.1	870.31	1111.4	1453.8	1259.9	1376	1109.3	1229.3	1724.1	1385.3	1485.7	1339.4
1693.8	1502.7	1453.3	1583.3	1614.8	1304.4	1611.4	1550.9	1425	1562.5	1553.5	1543.3	1633.5	1607.7	938.64	1505.3	1708.3	1641.2	1592.4	1520.6	1482.4	1589.2	1582	1368	1554.6	1613	1541.8	1591.7	1544	1823.8	1628.2	1549.4	1601.3	1510.6	1619.3	1606.7	1461	1622.4	1384.6	858.51	1102.3	1422.8	1239.5	1388.6	1093.4	1213.1	1790	1365.7	1465.7	1338
1681.7	1473.9	1416.8	1562	1583.5	1287.1	1579.7	1515.2	1402	1541	1524.3	1519.6	1599.4	1582.1	926.28	1488.4	1670.3	1614.2	1562.9	1488.8	1455.1	1546.1	1551.5	1347.4	1526.1	1595.3	1493.2	1559.7	1522.5	1804.2	1605.9	1532.2	1579	1485.5	1591.2	1578.3	1433.5	1596.5	1364.6	848.15	1093.3	1392.3	1219.4	1393.5	1078.7	1198.6	1820.3	1347.2	1446.2	1340.6
1662.9	1447.3	1384	1540.7	1554.7	1271.2	1549	1480.1	1380.9	1520.1	1496.8	1497.1	1568.7	1558	913.41	1472.1	1636.2	1588.8	1533	1459.2	1429.1	1507.6	1522.3	1328.6	1500	1576.6	1450.8	1526.9	1500.9	1780.3	1584.8	1515.6	1558.1	1462.2	1564.8	1552.3	1408.6	1572.8	1342	838.67	1084.3	1362.7	1200.1	1397	1078.5	1188.2	1834.4	1329.6	1427.5	1348.4
1640.5	1424.2	1354.8	1521.2	1528.3	1256.5	1519.4	1447.9	1361.5	1499.9	1471.1	1475.9	1538.6	1535.3	900.19	1456.4	1602.6	1565.1	1504.8	1433.3	1404.7	1470.1	1494.7	1311.3	1476.1	1556.5	1410.4	1495.4	1480.6	1754.1	1564.9	1499.6	1538.5	1440.6	1541.2	1526.2	1386.2	1548.8	1319.6	843.47	1075.1	1334.7	1181.8	1399.2	1102	1201.5	1838.1	1314.7	1409.5	1377
1616	1402.1	1328.8	1501.4	1504	1242.8	1491.3	1418.7	1343.7	1480.4	1447.1	1455.9	1510.7	1514.1	886.84	1441	1571.5	1543	1478.3	1408.6	1383.3	1435.8	1468.6	1295.4	1453.9	1536.3	1374.2	1467.5	1461.5	1726.7	1546	1484.1	1519.9	1420.6	1518.1	1501.5	1367.2	1525.9	1295.8	897.27	1065.7	1308.7	1165.6	1398.1	1141.3	1243.6	1837.5	1313.5	1392.3	1421.5
1590.2	1382.1	1305.6	1482.6	1481.4	1229.9	1464.7	1392.2	1327.1	1461.7	1424.6	1437.1	1485.1	1494.3	873.65	1425.7	1542.9	1522.4	1453.7	1386.3	1362.4	1404.9	1444.2	1280.5	1433.4	1516.5	1342.2	1440.3	1443.7	1698.3	1528	1468.9	1502	1402	1496.6	1478.5	1349.1	1503.9	1272.3	960.04	1056.1	1284.7	1149.9	1389	1210	1308	1829.9	1326.4	1376.1	1456.6
1563.6	1363.9	1284.6	1464.9	1460.1	1217.4	1439.5	1368.4	1311.6	1443.6	1403.5	1419.2	1461.6	1475.7	860.94	1410.7	1516.6	1503	1430.7	1366.3	1343.2	1377.1	1421.2	1266.4	1414.1	1498.6	1313.9	1415.6	1427.1	1670.2	1510.8	1453.9	1484.7	1384.6	1476.6	1457	1332.9	1482.9	1249.8	1054.8	1046	1262.7	1135.7	1374.4	1280.8	1411	1816.6	1349.7	1360.3	1464
1537.6	1347.3	1265.4	1448.3	1439.8	1205.3	1415.6	1346.7	1296.7	1426.1	1383.5	1402.1	1439.9	1458.2	849.02	1396.5	1492.5	1484.6	1409.2	1348.5	1325.7	1352.2	1399.4	1252.9	1395.6	1480.6	1288.8	1393.3	1411.4	1644.4	1494	1439.1	1467.9	1368	1457.8	1437.1	1318.2	1462.7	1228.7	1126.7	1035.6	1242.6	1123.1	1353.9	1350.5	1503.2	1799	1380.5	1350.1	1469.4
1512.8	1331.9	1247.5	1432.8	1420.1	1193.3	1392.9	1326.9	1282.3	1409	1364.4	1385.6	1419.8	1441.5	838.16	1381.8	1470.1	1467	1389	1332.4	1309.4	1329.7	1378.6	1239.7	1377.8	1463.6	1266.5	1373.3	1396.6	1618.5	1477.5	1424.4	1451.4	1352.1	1440.2	1418.4	1304.6	1443.3	1209.3	1228.7	1024.8	1224.2	1111.5	1330.5	1409.6	1600.9	1778.4	1393.2	1341.4	1471.7
1489.3	1317.3	1230.4	1418.1	1404.8	1182.2	1371.1	1308.5	1268.1	1392.2	1345.8	1369.6	1401	1425.4	828.56	1367.2	1449.2	1449.9	1369.9	1317.7	1294.2	1309.3	1358.5	1226.8	1360.3	1447.6	1246.3	1355.3	1382.3	1594	1461.2	1409.8	1436	1336.5	1423.3	1400.8	1291.7	1424.9	1191.5	1354.9	1013.8	1207.3	1112.1	1306.9	1457.7	1697.8	1756.4	1398.7	1337.1	1470.1
1468.5	1303.3	1213.6	1404.1	1389.2	1170.6	1350	1291.1	1254.3	1375.6	1327.6	1353.7	1383.1	1409.7	820.32	1352.8	1429.3	1433.2	1351.5	1304.1	1279.8	1290.5	1339	1214.1	1343.2	1432.6	1227.7	1338.9	1368.5	1571	1445.2	1396.1	1420.1	1321.1	1406.9	1384.1	1279.4	1407.4	1175.5	1461.2	1002.7	1191.5	1127.6	1281.2	1495.3	1729.7	1733.6	1402.4	1344	1459.2
1448	1289.7	1196.9	1390.6	1370.7	1159.1	1329.4	1274.4	1241.3	1359.2	1309.7	1338	1365.7	1394.3	816.9	1338.6	1410.2	1417.6	1333.5	1291.2	1265.9	1272.7	1319.8	1202.2	1327.2	1418.3	1210.2	1323.9	1355	1549.5	1430.1	1381.9	1404.5	1305.9	1390.9	1367.9	1267.5	1391	1161	1500.9	991.62	1176.4	1160.1	1255.5	1527.5	1741.2	1710.6	1404.5	1356.4	1441
1429	1276.4	1180.5	1377.6	1352.5	1147.8	1309	1258	1227.9	1343.8	1293	1322.4	1348.8	1379	842.18	1324.5	1391.6	1401.6	1315.9	1278.8	1252.4	1255.8	1300.9	1189.9	1310.7	1404.8	1193.4	1309.9	1341.7	1529.4	1414.4	1367.8	1389.1	1291	1375.3	1352.2	1256.5	1375.5	1147.8	1498.8	980.86	1161.7	1215.4	1230.1	1552.7	1748.5	1689	1403.2	1382.5	1419.3
1411.3	1264	1165	1364.8	1334.7	1136.7	1289.1	1241.9	1214.6	1327.8	1275.6	1307.8	1332.2	1364.8	874.5	1310.5	1373.4	1385.8	1298.6	1266.9	1239.1	1239.1	1285.2	1177.7	1294.5	1391.8	1176.6	1296.6	1328.7	1510.6	1399	1353.8	1373.9	1276.9	1360.7	1336.6	1245.2	1361	1135.9	1487.3	970.61	1148	1288.7	1205.5	1568.7	1752	1666.7	1393.6	1400	1393.8
1394.8	1251.2	1148.9	1352.2	1317.1	1125.7	1270.4	1226.7	1201.6	1312	1258.6	1292.5	1316	1350.3	929.83	1296.5	1356.4	1370.3	1281.5	1255.8	1226.6	1222.6	1269	1165.7	1278.6	1379.1	1159.8	1283.7	1316.5	1492.7	1383.6	1340	1359	1262.3	1345.6	1321.2	1234.1	1347.3	1124.8	1469.7	961.04	1133.9	1391.1	1182	1570.4	1752.4	1644.9	1377.3	1404.3	1366.9
1379.1	1238.7	1133	1339.9	1299.9	1114.7	1251.1	1211.1	1188.7	1296.4	1241.7	1277.5	1300.8	1335.7	1014.3	1282.5	1338.9	1355	1265.6	1244.7	1213.7	1206.4	1250.9	1153.8	1262.8	1366.7	1143.2	1271.2	1303.9	1475.6	1368.5	1326.2	1344.1	1247.9	1330.8	1306.8	1223.4	1336.1	1114.2	1442.4	952.3	1120.1	1497.7	1159.9	1561.5	1743.1	1623.9	1356.3	1406.6	1339.9
1364.1	1226.3	1117.3	1328.4	1282.9	1103.7	1232.1	1195.6	1175.9	1281	1225.2	1262.6	1285.1	1321.3	1160.3	1268.3	1321.7	1340	1249.1	1233.6	1201	1191.2	1233.2	1142	1247.3	1354.5	1126.7	1259	1291.4	1459.1	1353.5	1312.4	1329.3	1233.6	1316.2	1291.7	1212.8	1337.6	1104	1410.4	944.37	1106.5	1572.8	1139.1	1545.6	1723	1603.6	1333	1406.8	1313.5
1349.6	1214.2	1101.8	1316.4	1266	1092.6	1213.5	1180.3	1163.2	1265.9	1208.8	1248	1269.6	1307	1315.2	1253.8	1304.7	1325.1	1232.8	1222.7	1188.5	1175.3	1215.7	1130.2	1231.8	1342.5	1111.3	1247.7	1279.2	1442.9	1338.6	1298.4	1314.3	1219.5	1301.9	1276.8	1202.4	1343.7	1093.9	1367.8	940.38	1093.2	1600	1119.7	1525.8	1696.4	1583.9	1308.4	1402.3	1289.5
1335.3	1202.2	1086.5	1304.6	1249.1	1081.2	1195.1	1165.3	1150.4	1250.8	1192.6	1233.4	1254.3	1292.8	1482.4	1238.9	1288.1	1310.3	1216.7	1212	1176.1	1159.7	1198.4	1118.3	1216.3	1331.4	1095.2	1236	1267	1427.1	1323.7	1284.2	1299	1205.5	1287.6	1262.1	1192	1355.9	1084.4	1328	955.47	1080.5	1606.5	1101.5	1496.6	1667.6	1564.8	1283.4	1390.9	1265.6
1321.4	1190.2	1071.3	1293	1232.1	1069.3	1177	1150.5	1137.3	1235.8	1176.5	1219	1239.3	1278.8	1631.1	1223.7	1271.6	1295.5	1200.9	1201.5	1163.9	1144.3	1181.4	1106	1200.6	1319.7	1079.3	1224.5	1254.9	1411.6	1308.6	1269.7	1283.4	1191.4	1273.5	1247.6	1181.6	1383.1	1074.6	1288.1	977.96	1069.8	1605.5	1084.4	1466	1639.8	1546	1258.6	1374.3	1243.3
1307.7	1178.1	1055.9	1281.5	1214.7	1057.1	1159.1	1135.7	1123.9	1220.7	1160.3	1204.4	1224.3	1264.7	1724.6	1208.1	1255.3	1280.4	1185.1	1191	1151.8	1129.1	1164.4	1093.4	1184.4	1308.3	1063.7	1213.3	1242.7	1397.2	1293.2	1254.9	1267.3	1177.1	1259.4	1233.3	1171	1397.5	1064.9	1248.6	1016.3	1061.2	1600.4	1068.3	1434.1	1611	1527.5	1234.5	1355.2	1222.8
1294.9	1165.7	1040.1	1270	1196.8	1044.3	1141.1	1121	1110.1	1205.4	1143.8	1189.7	1209.3	1250.4	1760.2	1192.3	1239.1	1265.1	1169.4	1180.5	1139.6	1114.1	1147.3	1080.3	1167.7	1297	1048.3	1202.1	1230.4	1382.2	1277.5	1239.7	1250.8	1162.5	1245	1219	1160	1404.3	1055.4	1213.4	1104	1052.7	1591.7	1052.7	1401.4	1582	1509.3	1211.5	1334.8	1204.1
1281.6	1153	1023.8	1258.5	1178.4	1031.1	1123.1	1106	1095.7	1189.8	1127	1174.7	1194.1	1235.8	1773.6	1176.3	1222.6	1250.1	1153.5	1169.8	1127.2	1099	1130	1066.7	1150.5	1285.8	1032.8	1191.1	1217.8	1367.4	1261.4	1224.2	1234	1147.4	1230.4	1204.7	1148.6	1408.7	1046	1179.8	1215.9	1042.6	1575	1037.4	1369.6	1552.9	1491.2	1189.7	1315	1187
1268.6	1139.8	1006.6	1246.8	1159.3	1017.5	1104.8	1090.6	1080.8	1173.9	1109.7	1159.3	1178.5	1220.9	1774.5	1160.4	1205.8	1233.9	1137.2	1158.6	1114.6	1083.8	1112.4	1052.6	1132.8	1274.6	1017	1179.9	1204.9	1352.9	1244.9	1208.6	1216.9	1131.8	1215.4	1190.3	1136.5	1412	1036.7	1150	1342.6	1031.7	1553.9	1023.3	1339.1	1525.2	1474.3	1169.4	1294	1171.3
1255.7	1126	988.72	1234.9	1139.8	1003.8	1086.1	1074.7	1065.5	1157.6	1091.9	1143.4	1162.5	1205.5	1768.8	1144.8	1188.6	1217.3	1120.6	1147.1	1101.5	1068.2	1094.3	1038.2	1114.6	1263.4	1000.8	1168.5	1191.5	1338.6	1228	1193.1	1199.9	1115.8	1199.9	1175.6	1123.9	1412.3	1027.5	1124	1454.4	1019.1	1532.3	1008.7	1310.3	1498.9	1456.7	1150.6	1273.3	1156.8
1242.9	1111.6	970.06	1222.6	1120	990.24	1067	1058.1	1049.9	1141	1073.6	1127.2	1145.9	1189.7	1746.2	1129.7	1170.8	1200.3	1103.4	1134.9	1088	1051.9	1075.7	1023.6	1096.2	1252	983.8	1156.8	1177.7	1324.3	1211	1177.7	1183.1	1099.4	1183.9	1160.5	1110.9	1406.7	1018.3	1101.5	1546.2	1005.4	1508.8	994.34	1284.9	1474	1439.4	1133.2	1253.3	1143.2
1230.2	1096.8	950.83	1210	1101.3	977.01	1047.4	1040.8	1034.4	1124.2	1055	1110.6	1128.7	1173.6	1719	1115.4	1152.4	1183.2	1085.8	1122.2	1073.9	1035	1056.7	1009.2	1077.8	1240.5	965.95	1144.5	1163.7	1310.1	1194.1	1162.8	1166.8	1082.7	1167.6	1145	1097.5	1395.2	1009.1	1082.2	1604.4	990.88	1485.6	980.31	1260.2	1451.5	1422.2	1117	1234.1	1130.1
1217.4	1081.8	931.34	1197.1	1081.8	964.43	1027.5	1023	1019.2	1107.3	1036.4	1093.8	1111.2	1157.2	1690.6	1102.1	1133.5	1166	1067.7	1109	1059.4	1017.3	1037.4	995.07	1059.9	1228.6	947.23	1131.7	1149.4	1295.7	1177.4	1148.6	1151.3	1066	1151.1	1128.9	1084	1379.5	999.64	1065.5	1624.9	975.58	1461.7	966.56	1237.9	1428.9	1405.2	1101.9	1216	1117.3
1204.4	1066.8	912.01	1183.8	1063.1	952.72	1007.3	1004.8	1004.6	1090.6	1017.9	1077.1	1093.3	1140.8	1658.3	1089.7	1114.4	1149.2	1049.4	1095.5	1044.5	999.03	1018	981.64	1042.8	1216.3	927.73	1118.3	1135.1	1281.1	1161.2	1135.1	1136.8	1049.6	1134.5	1112.5	1070.7	1361.3	989.8	1050.3	1631.5	959.68	1437.3	953.08	1218.1	1407.4	1388.5	1087.6	1198.9	1104.7
1191.2	1052.1	893.32	1170.3	1045.3	942.08	987.29	986.51	990.82	1074.3	999.87	1060.7	1075.4	1124.6	1627.2	1078.4	1095.2	1133	1031.1	1081.8	1029.6	980.26	998.85	969.14	1026.7	1203.7	907.74	1104.5	1121	1266.1	1145.7	1122.6	1123.4	1033.8	1118.2	1095.8	1058	1341.7	979.44	1045.8	1632.2	943.44	1414	940.35	1200.7	1386.9	1371.9	1073.7	1183	1093.1
1177.5	1038	875.74	1156.8	1029	932.62	967.62	968.5	978.21	1058.7	982.69	1044.9	1057.9	1109	1595.1	1067.7	1076.2	1117.6	1013.1	1068.5	1014.8	961.35	980.21	957.76	1011.9	1190.8	887.63	1090.4	1107.3	1250.7	1131.2	1111.1	1111.3	1018.8	1102.4	1079	1046.1	1321.4	968.49	1064.2	1627.4	927.14	1391.9	928.57	1185	1367.4	1355.3	1060.4	1168.2	1081.5
1163.4	1024.9	859.72	1143.4	1014.2	924.34	948.66	951.2	966.88	1043.8	966.62	1030	1041	1094.1	1564.3	1064.5	1058	1103.4	995.72	1055.6	1000.4	942.68	962.42	947.63	998.7	1177.7	867.9	1076.2	1094.3	1234.8	1117.8	1100.2	1100.1	1005	1087.4	1062.4	1035.3	1301	956.97	1095.5	1618.1	911.14	1371	917.02	1191.2	1348.9	1338.7	1047.1	1154.2	1069.5
1148.8	1013	845.6	1130.5	1001.1	916.78	930.71	934.98	956.89	1030	951.87	1016.1	1025.1	1080.2	1535.3	1085.7	1040.7	1090.3	979.27	1043.6	986.76	924.7	945.75	938.74	987.04	1164.6	849.09	1062.3	1082.1	1218.6	1105.6	1093.9	1094.6	992.43	1073.5	1046.4	1025.8	1281	944.96	1144.6	1603	895.8	1351.1	905.76	1218.5	1331.4	1321.8	1034.7	1140.9	1057.8
1133.9	1002.4	833.56	1118.1	989.5	916.62	914.03	920.19	947.91	1017.2	938.58	1003.5	1010.5	1067.4	1506.2	1114.7	1024.7	1078.5	964.01	1032.7	974.1	907.84	930.44	930.61	976.54	1151.6	831.73	1048.9	1071	1202.2	1094.2	1106.5	1111.8	981.22	1060.8	1031	1017.7	1261.7	932.64	1229.7	1584.8	881.5	1332.1	893.51	1268.9	1315	1304.8	1022	1128.3	1046.2
1118.8	993.23	823.63	1106.5	981.05	936.02	898.81	907.07	942.84	1005.5	926.75	992.01	997.25	1055.8	1478.8	1161.8	1010.3	1067.7	950.13	1023.1	962.62	892.49	916.61	930.91	975.04	1139	816.24	1036.4	1060.9	1185.7	1087.9	1123.8	1154.5	971.12	1049.3	1016.8	1010.8	1243.4	920.26	1280.1	1566.4	868.54	1314.8	880.77	1344	1299.7	1287.3	1009.4	1115.8	1034.7
1103.6	985.07	815.4	1095.8	984.63	965.86	885.12	895.73	959.89	994.81	916.79	981.45	985.57	1045.2	1453	1238.8	997.48	1064.9	937.72	1014.9	952.41	878.92	905.49	950.31	1006.6	1127	802.96	1025	1051.6	1169.4	1103.2	1154.9	1224.2	962.44	1038.9	1003.7	1003.1	1226.3	908.13	1337.5	1546.5	857.13	1297.5	867.51	1447.3	1285.4	1269.6	996.96	1103.7	1023.4
1088.7	981.5	813.2	1086.1	995.26	1009.5	872.63	886.13	998.6	991.2	918.06	975.28	975.17	1037.4	1429.8	1317.1	986.18	1089.3	926.55	1007.9	943.46	867.28	895.52	982.07	1044.1	1115.7	791.99	1015	1045.8	1153.6	1141.4	1220.6	1319.5	972.95	1032.9	991.91	1002.7	1210.4	896.56	1407.2	1526.7	847.28	1280.9	853.66	1608.5	1272	1251.4	984.75	1091.6	1012.2
1074.4	1002.2	826.42	1077	1014	1079.1	869.05	878.09	1060.2	990.34	934.04	992.23	968.52	1048.2	1406.8	1378.4	975.87	1122.8	918.97	1000.1	935.58	857.54	894.11	1029.2	1106.8	1105.2	783.28	1006.4	1057.2	1138.5	1203.5	1294.2	1402.8	1010.8	1048.4	981.38	1005.7	1195.7	885.86	1461.5	1507.4	848.79	1265.3	839.26	1755.2	1260.7	1233.1	972.74	1081.2	1001
1060.8	1044.8	852.26	1071	1078.8	1157.4	896.96	885.98	1147.5	993.07	968.36	1029.3	986.23	1080.7	1385.1	1399.4	976.77	1178.3	934.37	999.89	931.9	848.99	908.71	1106.8	1211.2	1095.7	775.99	998.86	1072.9	1124.4	1291.7	1358.9	1472.4	1064.2	1085.5	972.29	1016.9	1182.1	876.28	1503.1	1488.7	872.35	1250.6	824.37	1841.6	1261.5	1214.6	960.92	1070.6	989.53
1048.1	1115.3	890.32	1080.1	1198.8	1222.8	930.96	911.02	1217.4	1001.1	1022.5	1090.2	1031.2	1132.9	1364.6	1411.4	982.98	1272.4	975.73	1003.2	930.87	856.38	945.45	1192.9	1333.6	1086.7	787.4	990.41	1102.7	1111.3	1371.6	1392	1503.6	1142.6	1148.7	968.91	1039.5	1169.5	867.99	1535.9	1469.7	915.31	1236.8	809.16	1901	1274.7	1196.2	949.22	1058.9	977.68
1036.6	1210.7	973.72	1093.4	1288.7	1246.4	988.05	960.42	1286.2	1029	1092.6	1160.2	1096.2	1213.7	1345.3	1419.7	995.44	1371.2	1034.3	1016.5	932.34	914.52	995.34	1264.9	1437.1	1080.8	863.28	999.91	1169.8	1099.5	1438.1	1403.3	1518.4	1230.8	1236.3	967.99	1115.4	1157.5	860.86	1562.3	1451.3	979.55	1224	793.86	1917.3	1296.4	1178.2	937.53	1047.4	965.32
1026.3	1279.4	1059.8	1119.3	1390.8	1258.4	1096.8	1022.6	1346.3	1074	1202.9	1237.4	1199.7	1302.6	1327.3	1424.8	1042.6	1452.7	1109.6	1043.2	937.78	978.99	1063.1	1292.3	1502.4	1089.2	987.58	1038.9	1245.8	1088.6	1464.5	1412.4	1529.7	1314.9	1316.2	969.86	1182.4	1146.1	863.17	1581.5	1434.4	1072.2	1212	778.75	1916.4	1325.8	1160.8	925.68	1036	952.37
1016.9	1349.9	1147.6	1177.8	1504.5	1265.1	1212.1	1101.8	1359.7	1142.1	1297.5	1314.6	1280.8	1376.9	1310.4	1427.7	1110.8	1484.7	1207.6	1127.5	960.6	1075.3	1175.3	1304	1517	1101.8	1157.1	1098.1	1314.9	1080.7	1478.3	1420.6	1537.8	1376.4	1390.2	976.24	1261.8	1135.1	901.9	1589.1	1417.3	1237.8	1200.6	764.16	1903.6	1338.2	1144.1	913.52	1024.9	938.84
1012.1	1403.1	1256	1242.2	1557.5	1267.5	1312.5	1217.9	1367.2	1224.3	1367.7	1364.5	1367.8	1426.1	1294.4	1422.6	1214.7	1500.2	1301.1	1191	1004.5	1144.6	1273.4	1311.6	1524.1	1126.3	1251.5	1168.8	1351	1090.8	1487.4	1426.6	1543.9	1396.1	1447.8	1002	1357.4	1124.7	996.59	1579.8	1401	1409.1	1191.9	750.39	1886	1343.9	1128.4	900.9	1013.8	924.85
1028	1419.4	1326.1	1305.1	1575.3	1270.1	1353.3	1296.7	1370.4	1293.5	1386.1	1380.6	1437.9	1447.8	1285.7	1411.7	1346.7	1509.2	1374.2	1262.9	1056	1246.9	1349.6	1315.5	1528.2	1181.8	1340.5	1246.8	1364.3	1121.6	1492.6	1425.3	1539.1	1402.2	1463.2	1048.8	1423.5	1113.9	1114.8	1554.6	1385.4	1541.5	1196	737.75	1851	1348.1	1113.7	887.76	1002.9	910.57
1048	1430.7	1394.4	1351.1	1587.7	1264.9	1369.2	1359.9	1371.9	1338.2	1399	1385.6	1465.7	1450.8	1303.4	1397.4	1458.6	1516.4	1397	1337.3	1117.9	1366.4	1376	1319	1526.1	1245.9	1438	1328.4	1375.4	1174.4	1494.1	1417.8	1525.4	1405.9	1472.8	1119.1	1446.4	1103.3	1205.5	1521.4	1370.6	1674	1202.5	726.42	1809.5	1350.6	1100.1	874.1	992.02	896.29
1085.2	1437	1483.9	1368.9	1597	1252.9	1380.7	1421.4	1363	1354.5	1411.7	1385.1	1481.3	1447.3	1364.7	1381.6	1529.1	1524.5	1408.7	1411.2	1208.2	1459	1392.5	1314.5	1514.8	1305.2	1516.7	1402.7	1386	1239.5	1486.3	1406.5	1506.2	1404.8	1478.9	1218.5	1455.2	1092.9	1335.8	1485.3	1356.6	1842.8	1215.2	716.47	1765.8	1350.3	1087.4	859.99	980.99	882.31
1163	1439.2	1508.6	1375.6	1597.6	1238	1390.8	1452.3	1346.1	1361.4	1416.4	1377.8	1489.3	1435.4	1447.3	1365.3	1545.9	1525.3	1414.1	1444.2	1283.7	1487.9	1404	1301.8	1491.6	1348.4	1524.9	1436.4	1393.3	1311.8	1472.3	1393.5	1484.4	1393.1	1481.8	1308.3	1455.9	1082.6	1470	1450.6	1343.2	1955	1239.9	716.36	1723.3	1342.4	1075	845.61	969.68	868.98
1249.3	1429.9	1498.6	1381.5	1583.7	1220.5	1404	1464.5	1325.4	1364.4	1412.6	1364.2	1493.3	1419.8	1553.9	1348.1	1555.9	1514.6	1412.3	1455.7	1310.3	1487.7	1411.5	1284.2	1463.6	1366.8	1502.5	1447.4	1393.7	1381.3	1454.8	1379.4	1461.6	1374.9	1474.2	1369.4	1446.1	1072.5	1586.9	1412.3	1331.6	2006.1	1248.9	735.55	1684.7	1328	1074	831.19	957.98	856.62
1319.7	1410.6	1477	1386.4	1558.3	1202.3	1413.2	1468.8	1303.2	1363.4	1399.2	1347.5	1490.6	1400.7	1677.2	1331.2	1562.3	1496.3	1400	1455.4	1322.3	1477.8	1412.1	1264.7	1433.9	1373	1468.5	1447.4	1386	1450.3	1435.9	1364.3	1438.7	1353.7	1458.5	1383.2	1425.7	1062.5	1705.8	1375	1331.9	2010.3	1253.3	769.96	1643.8	1309.5	1092	817.03	946.44	845.48
1363.4	1387.9	1449.8	1383.5	1526.3	1184.4	1409.2	1467.3	1280.9	1357.2	1380	1329.5	1478.1	1380.5	1786.7	1315.4	1565.8	1474.5	1381.5	1447	1330.2	1460	1403.3	1244.6	1404.2	1378.3	1435.5	1439	1372.8	1472.1	1416.6	1349.1	1416.3	1331.5	1437.9	1393.1	1399.2	1052.7	1769.2	1339.2	1341.7	1994.9	1256.6	825.25	1605.3	1288.8	1121.4	803.46	933.85	835.76
1377.3	1361.6	1412	1374.7	1492.4	1166	1396.5	1455	1260.3	1347.4	1358.4	1311	1455.7	1360	1864	1299.2	1554.8	1451.1	1359.6	1426.9	1334.1	1430.7	1387.4	1224.9	1375.6	1382	1397	1419.3	1357	1487.5	1397	1334.7	1394.1	1309.4	1415.4	1399.4	1370.7	1042.9	1781.7	1307.3	1362.8	1971.3	1258.7	962.56	1571.1	1268.2	1167.2	790.77	920.88	827.24
1388.1	1334.8	1373.6	1362.4	1458.7	1147.5	1379.3	1434.5	1238.3	1335.1	1335.8	1291.8	1428.6	1339.5	1879	1283.5	1531	1427.3	1336.7	1401.1	1337.4	1397.7	1367.8	1205.1	1347.6	1378.3	1351.2	1394.1	1340	1497.7	1377.7	1319.8	1372.5	1287.3	1392.3	1401.7	1342.2	1033.1	1777.8	1276	1419.8	1934.2	1258.6	1111.3	1537.5	1246.2	1213.3	779.23	907.66	833.29
1397	1308.7	1333.5	1348.1	1426.3	1129.9	1359.5	1407.3	1216.6	1320.9	1313.1	1273.1	1400.3	1319.2	1888.5	1268.2	1501.4	1404	1313.7	1372.6	1332.5	1361	1346.2	1184.9	1320.6	1369.5	1307.6	1366.2	1322.4	1504.6	1358.9	1305.1	1352.8	1265.4	1369.5	1394.7	1314.9	1023.2	1765.2	1247.3	1496.1	1891	1252	1256.5	1506.2	1224.3	1236.7	769.02	894.41	885.75
1403.7	1284	1295.6	1332.8	1395.2	1113.2	1338.2	1374.4	1196.1	1305.9	1289.3	1256	1372.3	1299.7	1895.3	1253.3	1469.6	1380.9	1290.1	1344	1319.1	1325.2	1324	1165.7	1295	1357.5	1267.9	1338.3	1305	1506.6	1341.6	1290.6	1332.9	1244.5	1347	1379.7	1289.2	1013	1735.6	1221.4	1582.1	1845.5	1240.2	1403.2	1476.9	1203.1	1247.2	760.03	881.36	959.45
1399.5	1259.4	1259.4	1317.2	1365.2	1097.5	1315.2	1343.1	1176.7	1291.3	1266.2	1238.6	1345.3	1282	1897.5	1238.8	1437.6	1358.3	1266.8	1316.6	1300.6	1291.4	1300.5	1148.5	1272.1	1343.8	1229.2	1311.4	1287.2	1498.8	1324	1276.4	1313.8	1224.8	1324.8	1360.8	1264.2	1002.5	1701.7	1198.4	1663.9	1803.3	1224.9	1572.1	1449.3	1183.1	1252.7	763.69	868.79	1077.1
1387.4	1236.2	1225.1	1301.6	1337	1082.7	1292.1	1311.2	1158.4	1275.8	1245.1	1221.8	1318.5	1264.1	1890.2	1224.6	1408.3	1336.7	1244.3	1290.8	1280.2	1258.2	1277.4	1131.3	1249.4	1329.3	1193.7	1286.2	1269.6	1483.7	1307	1262.4	1295.5	1206	1303.4	1340.3	1240.5	991.45	1667	1178.3	1722.7	1761	1207.7	1696.8	1423.2	1164.4	1255.3	809.43	856.97	1226
1370.4	1215.5	1193.6	1285.4	1311.7	1068.6	1270.5	1280.8	1142	1260.1	1223.7	1205.5	1292.9	1247	1870.5	1210.9	1378.4	1316.9	1223.9	1265.9	1259.3	1227.1	1256	1115.1	1228	1314.5	1163.1	1261.4	1252.6	1464.6	1290.5	1248.7	1278	1189.1	1284	1319.5	1218.4	979.97	1630.8	1161.1	1745.6	1721.3	1189.4	1769.6	1398.4	1147.1	1255.3	866.22	846.1	1397.6
1351.3	1195.2	1166.2	1269.6	1286.6	1055.3	1248.3	1250.7	1125.7	1244.5	1203.2	1189.8	1269.8	1230.6	1841.3	1197.8	1349.4	1297.1	1203.3	1242	1238.7	1199.9	1234.3	1099.8	1207.8	1299.6	1133.9	1237.8	1237.1	1443.3	1274.6	1235.4	1261.4	1172.2	1264.6	1298.6	1199	968.07	1596.5	1145.5	1761.1	1683.2	1170.8	1800	1374.9	1131.3	1249.9	954.76	836.34	1584.7
1331.4	1176.3	1139.9	1255	1263.1	1042.7	1226.6	1222.6	1110.2	1229	1183.6	1174.4	1246.9	1214.9	1807.2	1185.2	1322	1278.2	1183.7	1219.9	1219.3	1173.5	1213.3	1085.2	1188.7	1284.1	1107.5	1215.9	1221.4	1421.5	1259.2	1222.4	1245.6	1156	1246	1277.5	1180	955.87	1561.7	1160.5	1769.6	1647.3	1152.2	1811.6	1352.7	1116.9	1240.9	1081.6	827.69	1732.9
1311.6	1158.6	1115.8	1240.2	1240.9	1030.9	1205.5	1197.8	1095.6	1213.7	1164.7	1159.6	1225.3	1199.9	1771.9	1173	1297.5	1260.1	1164.9	1200.4	1198.3	1149.2	1193	1071.5	1170.8	1269	1083.6	1196.6	1206.4	1399.8	1244.4	1210	1230.8	1140.5	1228.4	1257.3	1162.5	943.56	1528.9	1198.9	1776.2	1615.2	1134.2	1814	1331.8	1103.7	1229.4	1275.7	825.58	1826.2
1292	1142	1093.7	1225.9	1220	1019.8	1185	1173.7	1081.9	1198.5	1146.6	1145.2	1205	1185.5	1736.8	1164.8	1273.1	1242.9	1146.9	1181.3	1178.5	1126.8	1173.4	1058.6	1154	1255.1	1061.5	1177.6	1192	1378.4	1230.2	1197.9	1216.7	1125.8	1211.6	1239.1	1146.3	931.36	1498.5	1263.6	1778.2	1583.4	1117.1	1806.1	1312.2	1091.5	1216	1461.1	839.98	1851
1272	1126.6	1073.1	1212.2	1200.2	1009.5	1165.1	1151.3	1069.2	1183.6	1129.3	1131.4	1185.8	1171.9	1701.7	1175.6	1250.3	1226.6	1129.7	1163.7	1160.7	1105.9	1154.5	1046.5	1138.3	1241	1041.1	1160	1178.2	1357.2	1216.6	1186.9	1207.5	1111.8	1195.7	1220.7	1131.3	919.54	1469.6	1338.2	1770.9	1553.5	1101.1	1788.9	1294.1	1080.1	1201.8	1614.4	864.49	1862.6
1252.8	1112.2	1053.9	1199	1181.8	999.94	1145.8	1130.4	1057.2	1169.1	1112.9	1118.3	1167.7	1159	1666.9	1198.5	1228.7	1211.3	1113.3	1147.4	1142.9	1086.5	1136.4	1035.3	1123.6	1227.3	1022	1143.7	1165.2	1336.8	1203.6	1188.3	1219.1	1098.7	1180.7	1203.3	1117.5	908.37	1441.7	1432	1756.5	1525.4	1086.2	1766.3	1277.5	1069.1	1188	1713.3	903.94	1864
1235.4	1099	1035.9	1186.4	1164.5	1000.6	1127.3	1110.9	1046.1	1155	1097.3	1105.6	1150.6	1146.9	1634.1	1239.3	1208.4	1196.8	1097.8	1132.3	1126.2	1068.3	1119	1024.6	1111.3	1214.2	1004.1	1128.5	1152.8	1317.2	1198.2	1200.9	1245.6	1086.3	1166.6	1186.6	1104.9	898.06	1415.8	1591.4	1737.8	1498.9	1072.7	1740.4	1261.7	1058.6	1173.2	1751.6	1015	1858.2
1217.8	1086.8	1019.2	1174.4	1148.4	1016.2	1109.5	1092.7	1050.3	1141.4	1082.5	1093.7	1134.6	1145.4	1603.6	1313.1	1189.3	1183.1	1083.2	1118.4	1110.4	1051.3	1102.4	1023.1	1119.3	1201.5	987.56	1114.5	1141.2	1298.5	1218.6	1224.8	1295.3	1076	1153.3	1170.5	1093.5	888.78	1391.7	1693.3	1716.6	1473.9	1060.3	1712.9	1246.6	1048.1	1158.3	1772.7	1161.8	1832.7
1201.1	1075.4	1003.8	1163.1	1133.6	1052	1092.6	1075.5	1068.3	1128.3	1068.8	1096.9	1119.8	1175.8	1575.5	1412.7	1171.3	1179.8	1069.3	1105.7	1095.4	1035.5	1086.7	1051.1	1141.8	1189.4	972.35	1101.6	1130.3	1281.4	1263.6	1293.4	1382.1	1084.5	1145.7	1155.1	1082.9	880.57	1369.3	1780.8	1694.5	1450.5	1048.9	1683.5	1243.3	1038.2	1143.5	1777.1	1291.1	1805.4
1185.1	1074.5	989.77	1152.3	1137.7	1102.4	1076.4	1059.5	1101.3	1116.4	1069.3	1114.4	1105.8	1239	1550.9	1531.2	1154.5	1207.9	1066.2	1094.2	1081.2	1021.1	1071.7	1120.3	1184.5	1177.9	958.61	1089.8	1128.2	1264.2	1338.9	1390.6	1493.9	1105.3	1161.3	1140.3	1081.5	877.3	1348.3	1860.9	1672.2	1428.7	1038.5	1654	1243.9	1027.9	1128.8	1774.9	1412.7	1772.1
1169.9	1107.4	976.65	1145.3	1180.5	1173	1066.9	1044.7	1157.5	1120.5	1086.4	1145.3	1096.2	1342.5	1527.1	1657.3	1138.9	1275.7	1097.5	1083.5	1067.9	1007.6	1068.3	1215.7	1254.9	1167	945.74	1078.9	1139.4	1247.8	1455	1507.1	1640.9	1144.2	1192.6	1126.2	1111.2	888.26	1328.8	1958.4	1649.8	1408.1	1028.7	1626.5	1251	1017.8	1114.3	1767.3	1538.1	1735.4
1155.5	1173.4	976.28	1154.6	1259.8	1293.7	1085	1031	1239.9	1136.1	1122	1232.7	1110.4	1472.3	1505.2	1770.8	1124.1	1384.1	1163.6	1081.9	1055.4	998.72	1100.7	1306.2	1355.3	1156.6	951.27	1078.2	1166.3	1232.2	1592	1628	1780.8	1216.6	1248.4	1112.8	1164.4	908.59	1310.8	1981.9	1627.2	1389.9	1019.3	1598	1265.7	1007.9	1100	1753.6	1630.2	1697.8
1141.9	1255.1	1024.6	1175.2	1405.1	1445.4	1120.7	1018.2	1375.5	1164.9	1216.5	1355.1	1138.1	1616.5	1484.9	1854.4	1125.6	1522.1	1268.1	1111.2	1043.8	1021.4	1180.3	1441.4	1521.5	1151.9	1019	1110.5	1234.9	1217.4	1722.7	1738	1915.2	1310.8	1357.8	1100.1	1248.3	942.83	1294.1	1959.7	1605.7	1391.6	1010.2	1570.3	1311.4	998.02	1085.9	1731	1675.5	1661.6
1129.1	1359.3	1095.2	1213.3	1541.9	1539.7	1181.9	1022.1	1542.1	1245.3	1345.9	1496.3	1190.6	1759	1465.8	1894.9	1172.3	1664.2	1383.9	1163.7	1032.9	1057.6	1294.4	1572.1	1644.8	1166.7	1107.6	1173.3	1332.9	1203.5	1847	1823.1	2008.2	1457.6	1496.6	1087.9	1358	1016.6	1278.6	1933.5	1586.4	1410.2	1001.5	1543.2	1367.5	988.32	1072	1703.9	1689.4	1627.4
1117	1468.5	1191.8	1290.6	1701.5	1628.1	1267.9	1075.2	1681.1	1356.3	1509	1644.8	1262	1852.9	1447.5	1913.6	1259.9	1781.3	1533	1246.6	1031.2	1123	1444.5	1689.5	1785.9	1212.2	1254.4	1252	1451.1	1190.3	1943.2	1855	2047.2	1562.2	1650.5	1087.1	1515.1	1079	1264.2	1900.4	1567.2	1446.9	992.61	1516.8	1398.7	978.72	1058.5	1675.2	1690	1594.8
1106.1	1556.9	1286.5	1385.2	1900.1	1704.2	1380.6	1164.1	1793.2	1483.7	1670.6	1748.6	1353.6	1920.7	1429.8	1917.8	1403.8	1893.7	1704.1	1356.3	1059.6	1239.6	1567.4	1770	1945.1	1276.3	1363.4	1353.2	1580.3	1185.9	1978	1868	2068.8	1662	1787.9	1120.6	1686.8	1161.2	1258.9	1848.6	1549.2	1551.8	983.79	1491.1	1408.5	969.19	1045.4	1648	1683.7	1563.1
1109.2	1645.2	1410.3	1497.7	2027	1728.5	1517.6	1302.1	1862.6	1611.8	1801.5	1830.1	1510.8	1946.7	1412.7	1916	1542.9	1998.5	1847.2	1513	1130.5	1379.6	1700.9	1792.6	2054.8	1362	1492.9	1462.4	1702	1209.1	1991.9	1878.5	2078.5	1763.6	1897.5	1197.6	1830.3	1238.3	1283.1	1798.1	1532.3	1692.8	975.08	1466.3	1410.4	959.62	1032.9	1619.4	1668.1	1533.3
1124.2	1730.6	1622.8	1604.1	2137.8	1731.6	1677.7	1405.6	1875.1	1724.7	1905.3	1868.5	1628.7	1957.5	1396.7	1904.6	1712.5	2035.3	1943.1	1684.9	1228.7	1526.6	1847.3	1801.8	2114.8	1468.5	1656.2	1565.1	1791.7	1273.4	2002.6	1887.1	2083.9	1870.3	1971.8	1305.4	1926.5	1327.5	1351.6	1746.4	1516.3	1816.9	966.47	1442.2	1406.9	949.86	1021	1590	1649.5	1505.2
1152.9	1861.9	1840.9	1699.6	2218	1721.9	1795.1	1565.9	1881.1	1807.5	1973.7	1885.5	1742.2	1962.9	1380.3	1886.7	1901	2049.5	1980.1	1827.6	1324.6	1676.2	1941.8	1802.1	2124.8	1570.6	1821.5	1659.7	1822.8	1363.7	2010.8	1896.7	2084.9	1927.6	1998.2	1444.3	1954.2	1477.1	1433.2	1697.2	1501.1	1944.3	957.97	1419.2	1392.2	939.76	1009.5	1561.5	1627.8	1478.7
1213.4	1943	1997	1768.6	2235.7	1704.8	1900.3	1661.4	1881.6	1848.5	1991.6	1894.5	1870.7	1960	1364.2	1865	2054.3	2060.1	1990.5	1925.2	1418.1	1829.7	1974.8	1795.9	2115.9	1672	2014.7	1748	1836.5	1481.6	2017.7	1898.6	2070.9	1938.4	2009.2	1564	1961.5	1596.3	1536.6	1648.7	1486.3	2064.7	949.57	1397.1	1370.2	929.19	1005.6	1534.2	1605.5	1455
1302.3	1966.2	2108.1	1792.8	2237.5	1682.4	1982.1	1766.4	1866.9	1868.8	1993.8	1897.5	1993.6	1945.9	1348.4	1841.7	2152.4	2067.7	1989	1954.1	1527.3	1982.1	1993.4	1771.3	2099.7	1735.6	2133.4	1873.7	1845.3	1619.2	2013	1890.5	2046.1	1935.4	2009.8	1688.5	1964	1672.1	1660.9	1603.5	1472	2136.5	941.25	1375.7	1342.2	918.09	1027.5	1509.3	1582.9	1431.4
1429.6	1964.8	2143.3	1805	2229.7	1661	2009.1	1930	1842.8	1875.3	1995.4	1894.5	2062.4	1922.2	1332.9	1818	2185.4	2072.2	1983.6	1961.5	1670.2	2080.2	2001.6	1751.9	2068.2	1760.7	2176.4	1946.9	1851.2	1754.4	1996.3	1876	2014.6	1930.9	2001.7	1811.3	1961.7	1689	1774.5	1564	1458.7	2154.4	932.99	1362.5	1312.3	906.45	1065.1	1484.1	1559.8	1409.2
1574.1	1948.9	2129.5	1808.9	2207.4	1635.5	2025.6	2035.8	1817	1877	1988.3	1879.7	2076.4	1893.5	1317.5	1793.5	2190	2066.4	1964.1	1964.4	1768.5	2104.5	2009.4	1727.1	2030.6	1777	2157.7	1963.6	1853.3	1880.7	1972.4	1858.3	1982.5	1916.4	1981.9	1887.9	1946.4	1700.5	1852.2	1525.7	1445	2157.6	924.68	1379.7	1283.6	894.34	1128.1	1459.8	1537.5	1388.3
1712	1921.1	2103.5	1810.8	2173.2	1608.8	2034.5	2074.7	1785.3	1871.8	1972	1857.9	2076.6	1863.2	1302.3	1769.6	2183.7	2045.8	1936	1962.5	1816.9	2103.6	2008.3	1698.5	1986.6	1784.9	2116.9	1959	1848.9	1971	1945.4	1838.9	1947.8	1893	1953.4	1913.4	1907.4	1706.9	1876.2	1490.5	1431.6	2151.6	916.21	1418.3	1253.7	881.94	1234.7	1436.6	1517	1368.7
1817.6	1884.4	2068.7	1802.6	2126.2	1583.5	2035.7	2061.2	1753.8	1860.2	1944.7	1832.3	2068.2	1832.8	1287.2	1747.8	2171.1	2015.6	1903	1948.1	1830.9	2093.1	1993.9	1668.4	1941.7	1790.3	2066.7	1942.6	1835.5	2008.7	1917.2	1818	1913.4	1861.9	1920	1918.4	1857.7	1705.6	1878.9	1458	1418.4	2127.8	907.42	1481.1	1224.9	869.46	1359	1414.3	1496.1	1350.4
1879.1	1846.2	2021	1786.9	2075	1557.7	2022.4	2035.8	1720.4	1844.2	1912.5	1805.7	2045.9	1803.2	1272	1726	2139.2	1983.3	1870.4	1910	1833	2075.3	1969.4	1638.7	1897.7	1795.3	2017.2	1905.9	1814.7	2024.1	1889.1	1796.6	1880.4	1828.4	1885.1	1916.4	1814.9	1690.9	1872.4	1427.7	1405.5	2090.1	898.2	1583	1197.8	857.18	1483.5	1393	1475.9	1333
1895.8	1805	1971.9	1766.5	2023.9	1531.6	1999.5	2003.4	1687.9	1824.5	1878.6	1778.3	2014.1	1773.7	1256.6	1705.3	2096.1	1947.5	1836	1861.3	1828	2031.4	1939.6	1610.3	1856.1	1790.8	1964.9	1862.8	1790.3	2027.2	1861	1775.6	1848.7	1795	1852.3	1905.8	1770.3	1675.9	1854.2	1399.3	1392.7	2045.5	888.48	1703.4	1172.8	845.42	1591.7	1372.7	1456.3	1326.9
1898.7	1764.1	1911.6	1745.4	1974.7	1505.7	1970.8	1960.2	1656.5	1803.2	1844.5	1750.5	1974.8	1745.5	1240.8	1685.7	2048.4	1911.6	1800.7	1819	1807.9	1984.9	1906.9	1581.5	1815.5	1778	1901.6	1822	1764.3	2026.9	1833.7	1756.1	1818.5	1762.7	1818.7	1882.7	1728.6	1655.4	1824.6	1372.4	1380.1	1998	878.27	1808.7	1149.9	834.46	1669	1353.4	1437.3	1354.7
1898	1727	1852.4	1722.3	1928.2	1481.8	1939.2	1914.8	1625.2	1782.3	1809.1	1723.7	1932	1720.4	1224.5	1667.1	2002.5	1876.5	1765.9	1774.7	1785.5	1935.2	1873	1553.7	1777.5	1760.2	1837.6	1778.8	1737.9	2014.6	1808.9	1736.3	1790.1	1730	1786.5	1854.1	1686.8	1631.1	1789.2	1346.9	1367.6	1950.9	867.62	1893.6	1129.3	824.54	1703.2	1334.9	1418.8	1430.5
1888.8	1690.4	1800.2	1699.1	1883.7	1459.9	1904.6	1865.6	1596.2	1760.1	1774.6	1698.2	1889.3	1695.7	1207.7	1649.1	1955.2	1843.3	1733	1733.2	1759.8	1883.6	1837.6	1528.2	1744.1	1739.5	1778	1738.6	1712.2	1991.2	1784.3	1717.3	1763.6	1699.1	1755	1823.1	1648	1605.1	1751.3	1322.8	1355.1	1904.9	856.66	1923.3	1110.8	815.83	1720.7	1324.5	1400.9	1516.4
1873.5	1655.7	1746.1	1676.7	1842.2	1440	1869.3	1817.8	1570.8	1738	1743.5	1675.4	1850.3	1672.7	1190.3	1636	1910.2	1810.9	1703.7	1691.5	1729.7	1830.6	1803	1505.9	1711.9	1717.8	1720.3	1698.4	1687.5	1963.9	1761.1	1699.1	1739	1671.8	1725.6	1792	1612.6	1579.1	1713.7	1300	1342.5	1860.2	845.6	1942.3	1094.2	808.28	1729	1341.8	1383.6	1623.8
1850	1622.5	1695.6	1654.9	1805.8	1422.6	1836.3	1772.5	1546.3	1716.4	1712.6	1652.7	1811	1651.4	1172.6	1622.1	1866.7	1780.6	1674.9	1652.8	1698.4	1780.9	1771.5	1484.5	1682.4	1695.8	1667.5	1660.9	1662.8	1932.1	1739.3	1681.6	1722.9	1645.2	1699.6	1761.3	1579.1	1553.9	1677.6	1278.8	1329.8	1817.8	834.69	1952.2	1079.2	808.39	1730.9	1403.2	1367	1746.8
1822.1	1592.3	1650	1633.3	1770.6	1409.3	1802.7	1727.7	1524	1695.3	1683.7	1631.5	1772.5	1631.3	1154.6	1607	1825.8	1753.7	1648.1	1617.5	1667.4	1731.8	1740	1464.8	1655.5	1674.3	1620.1	1626.5	1639.4	1899.3	1718.7	1664.4	1707.3	1620.7	1674.2	1730.5	1548.4	1529.7	1642.4	1259.1	1316.8	1780.2	824.2	1958.7	1065.5	840.81	1726.1	1498.8	1351	1868.1
1794.1	1566.2	1611	1612.9	1738.5	1396.5	1770.5	1686.2	1503.4	1674.9	1656.9	1611.4	1736.8	1612	1136.6	1601.5	1789.8	1727.4	1623.3	1584	1637.6	1686.3	1710.3	1446.6	1630.5	1653.7	1580.1	1593.3	1618.5	1866.7	1698.9	1647.6	1689.3	1598.2	1650.7	1701.4	1520.8	1506	1608.2	1241	1303.4	1743.6	814.4	1956.4	1052.7	880.5	1715.5	1616.8	1335.5	1954.5
1764.2	1541.5	1574.6	1594.8	1709.1	1380.9	1739.9	1650.3	1484.2	1655.1	1631.7	1592.3	1705.4	1594.4	1118.9	1596.2	1755	1702.9	1599.7	1553.2	1609.3	1647.1	1682.5	1429.3	1606.9	1633.1	1543.1	1563.2	1598	1835.2	1683.1	1631.9	1677.7	1577.4	1628.6	1675.5	1497.4	1482.5	1576.6	1224.4	1289.7	1709.9	805.51	1942.8	1040.4	944.25	1700.7	1728.5	1329.3	1987.8
1734.9	1519.1	1542.3	1576.8	1681.7	1366.8	1710.9	1616	1465.9	1635.7	1607.9	1573.6	1675.2	1584.6	1101.8	1591.2	1723.2	1679.9	1577.1	1525.6	1580.3	1609.9	1656.2	1413.7	1586.8	1613.4	1510.5	1537.5	1578.9	1805	1667.9	1619.9	1667.8	1557.6	1607.7	1650.3	1475.4	1460.2	1547.7	1208.6	1275.6	1679	797.69	1920	1028.6	1010.5	1682.7	1828.8	1343.9	1998.6
1706.8	1498.6	1513.8	1559.8	1655.9	1353.8	1683.4	1585.2	1449.3	1616.5	1584.9	1555.4	1647.5	1578.9	1085.8	1587.5	1694.1	1658	1556.5	1502.1	1553.4	1576.6	1631.2	1401.5	1576.7	1595.8	1482	1513.1	1560.8	1776	1655.8	1615.7	1663.8	1543	1590	1626.9	1460.4	1439	1521.4	1199.1	1261.2	1650.6	790.93	1892	1016.6	1094.2	1663.1	1886.7	1383.8	1993.6
1678.6	1479.4	1488.2	1546.8	1640.4	1345.8	1656.8	1557.6	1437.2	1598.6	1562.8	1542.4	1622.2	1574.4	1070.9	1581.6	1667.2	1644.2	1543.1	1480	1528.9	1547.1	1606.9	1390.9	1572.7	1578.4	1456.6	1491.3	1543.5	1748.7	1651	1611.8	1660.1	1527.9	1577.1	1605.2	1446.6	1418.8	1498.8	1194.9	1246.6	1624.3	788.42	1860	1005.4	1173.5	1644	1909.4	1443.7	1979.4
1652.1	1463.1	1464.8	1533.6	1627.3	1338	1631	1532.7	1433.7	1583.8	1549.8	1529.4	1598.6	1570.5	1057.4	1572.7	1642	1631	1530.6	1464.7	1507.5	1520.6	1584.7	1386.1	1570.2	1564.5	1433.3	1471.3	1527.8	1723.4	1648.6	1606.7	1656.3	1512.5	1573.9	1585	1428.9	1399.5	1477.1	1195.1	1232.1	1599.8	796.4	1825.3	993.77	1256.1	1623.7	1920.6	1541.3	1949.6
1628.7	1455	1442.6	1520	1625.2	1329.8	1606	1509.5	1430.8	1570	1539.3	1523.3	1576.2	1568.7	1045.3	1560.8	1618.9	1627.6	1524.7	1450.7	1486.9	1496.6	1567.2	1382	1570.1	1551.6	1411.2	1457.1	1515.8	1699.7	1647.3	1601.2	1656	1507.8	1571.5	1565.7	1423.3	1381.3	1457.4	1199.3	1217.9	1576.5	813.28	1790.3	982.28	1344.4	1603.7	1924.2	1649.1	1913.2
1605.8	1453.8	1423.6	1515.1	1625.9	1320.4	1588.9	1487.7	1427.5	1562	1531.9	1518.9	1557	1566.6	1034.6	1547	1609.7	1625.5	1519.6	1433	1470.8	1474	1550.5	1376.1	1572.4	1537.6	1392.8	1443.5	1511.7	1684.4	1644.7	1592.8	1657.4	1503.9	1570.3	1551.5	1419.7	1364.1	1439.3	1209.2	1204.1	1554.1	840.2	1755.8	970.94	1500.5	1584.1	1918.7	1740.8	1873.6
1584.7	1454.8	1418.2	1510.4	1632.5	1309.6	1569	1469.5	1423.6	1554.1	1526	1513	1546.7	1561.9	1025	1532.2	1605.2	1625.6	1512.9	1427.1	1455.1	1452.7	1539.7	1368.7	1575	1528.1	1389.1	1433	1507.9	1669.7	1639.1	1581.8	1656.7	1501	1569.9	1536.7	1417.4	1348.7	1422.3	1243.6	1190.9	1532.4	897.35	1722.3	959.77	1618.2	1565.2	1900.3	1812.2	1833.8
1564.9	1458.2	1419.1	1505.9	1639.3	1298	1560.1	1461	1416.1	1542.3	1518.2	1504.8	1544.3	1553.3	1020.8	1517.5	1602.4	1626	1505.3	1423.2	1437.8	1437.9	1530.7	1358.9	1574.7	1518.3	1394.4	1432	1503.3	1652.1	1629.8	1569.5	1652.3	1498.9	1567.4	1521	1417.4	1338.6	1406.1	1318.8	1178.5	1512.3	951.59	1691.7	949.12	1683	1546.9	1874.1	1837.1	1795
1546	1460.6	1423.8	1502.1	1644	1286.5	1550.8	1458.4	1405.3	1529.5	1509.4	1493.2	1544.3	1541.4	1020.5	1501.8	1602.3	1624.3	1494.5	1420.8	1421.6	1435.9	1520.1	1347.3	1568.7	1512.7	1404.8	1434.9	1498.5	1639.6	1617	1555.5	1643.5	1494.4	1560.9	1515.5	1422	1328.7	1390.5	1383.2	1167.1	1491.7	1027	1661	938.98	1697.2	1529	1843.2	1851.8	1755.9
1528.1	1460	1438.2	1496.9	1643.4	1274.2	1536.9	1457.8	1392.3	1514.6	1497.5	1479	1546.5	1528	1022.6	1485.7	1606.8	1618.7	1480.6	1421	1408.8	1437.5	1506.9	1334.6	1557	1508.4	1421.8	1440.3	1491.2	1632.3	1602	1540.8	1631	1485.9	1550.4	1510.6	1431.1	1314.5	1376.2	1400.7	1156.6	1471.5	1142.5	1631.9	928.75	1697.2	1511.3	1810.6	1855.6	1718.7
1520.1	1454.3	1449.3	1489.7	1635.6	1261.7	1522.2	1460.6	1378.8	1498.8	1482.7	1463.3	1547.2	1512.5	1027.5	1469.4	1613.4	1608.9	1464.2	1425.6	1403	1443.5	1491.1	1321.9	1541.1	1503.8	1439.4	1445.6	1481.5	1628	1586.6	1525.7	1615.9	1473.6	1536.9	1507.2	1438.3	1311.7	1361.6	1408	1146.8	1451.7	1222.8	1604.2	918.67	1689.6	1501.9	1776.3	1855.2	1685.6
1514.3	1444	1456.4	1480.3	1621.6	1249	1504.9	1465.1	1363.8	1482.4	1465.7	1447.8	1543.9	1496.2	1046	1452.7	1616.4	1595.4	1446.5	1434.3	1399.1	1452.8	1473.4	1308.2	1523.8	1498.7	1450.6	1448	1469.9	1623.8	1569.6	1510.3	1600.1	1458.8	1521.5	1503.6	1440.1	1311.3	1347.3	1411.7	1136.7	1432.3	1309.3	1577.9	907.59	1667	1497	1741.3	1846	1653.3
1509.4	1430.7	1455	1469.4	1603	1236.1	1485.8	1468.6	1348.4	1465.9	1447.5	1431.2	1535.3	1479.4	1106.1	1435.7	1613	1579.7	1429.1	1440.8	1394.2	1460.5	1454.4	1294.2	1504.1	1491.7	1447.5	1444.9	1457.9	1618	1552.1	1494.7	1582.4	1442.7	1505.9	1497.2	1435.9	1314.7	1333.3	1411.7	1134.9	1413.3	1438.9	1552.8	895.93	1642.5	1496.7	1707.4	1827.7	1623.6
1504.4	1416.6	1442.9	1457.5	1581.6	1222.8	1465.6	1467.2	1332.7	1449.3	1428.7	1414.3	1521.9	1462.3	1178.6	1418.3	1603.1	1562.5	1410.2	1441.9	1387.5	1459.8	1435.7	1279.9	1483.6	1483	1432.5	1436.4	1444.5	1614.5	1534.2	1478.7	1564.1	1426	1488.7	1486.9	1426.6	1336.9	1319.7	1403.3	1147.8	1394.5	1526.7	1528.4	883.61	1618.2	1499.5	1676.6	1804.6	1596.3
1501	1400.7	1423.5	1445.1	1558.8	1209.1	1445.9	1458.4	1316.7	1432.4	1410.4	1397.2	1505.3	1444.9	1229.5	1400.5	1587.7	1544.5	1391.1	1437	1378.1	1450.1	1415.7	1265.3	1462.6	1472.7	1409.9	1424.2	1430.7	1614.3	1515.9	1462.4	1545.2	1409.7	1471.1	1473.4	1414	1399.1	1306.2	1381	1172.4	1375.9	1566.3	1504.7	870.56	1590	1512.3	1645.9	1779	1571.3
1497.1	1384.2	1400.4	1432.9	1535.3	1195	1424.7	1443.6	1300.3	1415.4	1390.9	1379.9	1488.1	1427.1	1266	1382.5	1568.8	1526.8	1371.6	1427.2	1366.4	1433.5	1395.4	1250.3	1441.3	1461.4	1383.6	1410	1416.6	1613.4	1497.3	1445.7	1525.8	1392.4	1453	1458	1400.4	1486.5	1293	1351.4	1211.9	1357.3	1568.3	1483.8	856.82	1562.6	1530.8	1617.2	1751.8	1548.2
1491	1367.5	1377.4	1419.7	1511.3	1180.4	1403.4	1425.3	1283.5	1398	1371.1	1362.2	1469	1409	1281.5	1364.3	1547.9	1507.8	1351.7	1414.4	1353.3	1413.1	1374.7	1234.8	1419.7	1449.5	1356.4	1395.5	1402.1	1609.5	1478.4	1428.6	1506.1	1374.8	1434.6	1442.6	1385.1	1589.2	1279.9	1316	1249	1338.6	1556	1462.5	842.53	1533.9	1549.7	1590.2	1723.8	1526.6
1481.7	1350.4	1352.9	1406.2	1487	1165.3	1381.8	1406.6	1266.3	1380.2	1350.9	1344.1	1449.3	1390.5	1290.7	1346.2	1527.1	1488.3	1331.4	1400.7	1340.2	1392.4	1353.8	1218.8	1397.8	1437.8	1329.6	1379.5	1387.3	1601.5	1459	1411.2	1486	1356.9	1415.7	1425.8	1369.2	1683.2	1266.7	1279.7	1267.2	1319.5	1534.6	1440	827.92	1506.4	1564.7	1565.1	1696.4	1506.2
1469.9	1333.1	1328.6	1392.4	1462.3	1150	1359.9	1386	1248.6	1362.9	1330.3	1325.6	1429.1	1371.6	1294.8	1328.4	1504.6	1468.4	1310.7	1385.3	1326	1370	1332.3	1202.5	1375.5	1425.1	1303.4	1363.2	1372.1	1589.9	1439.4	1393.6	1465.7	1338.6	1396.5	1408.7	1353.1	1764.9	1253.3	1243.9	1277.7	1300	1507	1417.9	813.33	1480.4	1576.9	1541.4	1670.1	1486.5
1456.5	1315.4	1304.5	1378.2	1438.7	1134.6	1337.6	1365	1230.7	1344.3	1309.2	1306.7	1408.7	1352.6	1294	1311.1	1481.7	1448.2	1289.5	1369.3	1311.4	1347.4	1310.5	1185.9	1353	1412.1	1277.8	1346.6	1356.5	1575.8	1419.7	1376.1	1445.1	1319.8	1377	1391.4	1336.7	1802.6	1239.6	1209.7	1284.4	1279.9	1487.6	1396.2	799.14	1453.8	1585.2	1519.1	1645	1467.4
1443	1297.4	1280.6	1363.6	1413.6	1119.4	1314.8	1343.9	1212.6	1325.3	1287.6	1287.5	1388	1333.6	1283.7	1294.5	1458.5	1427.6	1268	1353.1	1296.5	1324.9	1288.1	1169.2	1330.3	1398.7	1252.5	1329.8	1340.6	1561	1400	1358.7	1424.5	1300.7	1357.3	1373.9	1320.1	1821.1	1225.5	1179.2	1289.1	1259.2	1465.5	1374.8	785.75	1428.6	1589.6	1497.7	1621.2	1449.8
1428.2	1279.1	1256.6	1348.7	1388.4	1104.6	1291.6	1322.7	1194.6	1306.2	1265.8	1268.3	1366.9	1314.7	1267.3	1278.8	1435	1406.9	1246.4	1336.6	1281.3	1302.3	1265.4	1152.7	1307.7	1385	1228.4	1312.7	1324.3	1544.5	1380.6	1341.7	1404.1	1281.3	1337.5	1356	1303.2	1830.9	1210.8	1149.6	1293	1238	1443.8	1353.7	773.54	1406	1589.7	1476.9	1598.9	1431.6
1413	1260.7	1232.3	1333.5	1363.2	1090.6	1268	1301.2	1177	1287	1243.8	1249.3	1345.4	1296.4	1247.5	1264.1	1411.3	1386.2	1224.9	1319.9	1265.7	1279.6	1242.5	1136.8	1285.5	1371	1202.8	1295.3	1307.9	1527.3	1361.8	1325.3	1384.1	1261.9	1318	1337.8	1286.2	1836.6	1195.5	1122.6	1291	1216.5	1421.1	1333	762.82	1383.5	1584.5	1459.9	1577.8	1413.9
1397.5	1242.5	1207.9	1318.1	1338.5	1077.5	1244.1	1279.4	1160.1	1268.1	1222	1230.8	1323.7	1278.7	1226.6	1250.4	1387.2	1365.8	1203.9	1303	1249.6	1256.6	1219.7	1121.5	1264	1356.5	1177.1	1277.6	1291.5	1509.6	1343.6	1309.7	1364.9	1242.6	1298.9	1319.1	1269	1838.2	1179.8	1098.4	1283.9	1195	1399.2	1312.6	753.75	1362.3	1574.6	1442.4	1557.8	1396.5
1381.6	1224.6	1183.2	1302.8	1314.4	1065.4	1220.1	1257.2	1144.1	1249.6	1200.6	1213.1	1302	1262	1205	1237.6	1363.1	1345.8	1183.6	1285.9	1233.1	1233.3	1197.3	1107.3	1243.6	1341.8	1151.3	1259.9	1275.4	1491.5	1326.5	1295	1346.6	1223.7	1280.5	1300	1251.8	1827.8	1163.7	1077	1273.5	1173.8	1378.1	1292.3	746.23	1342.3	1561	1422.7	1538.7	1379.3
1365.4	1207.4	1158.7	1287.7	1291.3	1054.6	1196.4	1234.8	1129.3	1231.8	1180	1196.2	1280.4	1246.4	1182.9	1225.6	1339.1	1326.7	1164.3	1268.6	1216.2	1209.8	1175.5	1094.2	1224.4	1327	1125.7	1242.4	1259.8	1473	1310.4	1281.2	1329.4	1205.6	1263.2	1280.7	1234.9	1808.3	1147.5	1058.1	1261.1	1153.2	1355.7	1272	752.82	1323.4	1545.4	1403.4	1520.4	1362.5
1348.7	1191.2	1134.6	1273.1	1269.6	1044.8	1173.3	1212.3	1115.8	1214.8	1160.5	1180.6	1259.2	1232	1161.5	1221.2	1315.4	1308.6	1146.4	1251.3	1199	1186.3	1154.7	1082.3	1206.7	1312.1	1100.8	1225.2	1244.8	1454.2	1295.4	1268.3	1313.5	1188.5	1247	1261.4	1218.5	1783.3	1131.5	1041.5	1247.7	1133.7	1334.6	1251.5	811.04	1305.7	1529.4	1384.4	1502.6	1345.9
1331.7	1176.2	1111.4	1259.1	1249.5	1035.8	1151	1190	1103.6	1198.8	1142.2	1166	1238.9	1218.8	1142	1219.1	1292.5	1291.7	1129.8	1234.3	1181.8	1163.1	1135.2	1071.7	1190.7	1297.4	1076.9	1208.7	1230.7	1434.9	1281.5	1255.8	1298.8	1172.6	1232.1	1242.3	1202.9	1755.9	1115.9	1026.6	1232.9	1115.5	1315.6	1230.8	938.84	1289	1511.6	1365.7	1485	1329.4
1314.3	1162.6	1089.4	1245.9	1231.1	1027.8	1129.9	1168.2	1092.6	1183.9	1125.4	1152.7	1219.6	1206.4	1122.6	1220.1	1270.5	1276.1	1114.7	1217.9	1164.8	1140.6	1117.1	1061.8	1176.2	1283.1	1054.5	1193.1	1217.7	1415.5	1268.2	1249.5	1285.2	1158	1218.5	1223.7	1188.4	1727.6	1101.2	1013.1	1218.1	1098.8	1296.7	1209.7	1059.5	1273.4	1492.9	1347.3	1467.6	1313
1296.7	1150.5	1069.2	1233.6	1214.5	1031	1110.2	1147.4	1082.2	1169.9	1110.1	1140.2	1201.7	1196.3	1104.2	1223.5	1249.9	1261.8	1100.9	1202.3	1148.3	1119.1	1100.5	1052.7	1162.9	1269.4	1034.2	1178.8	1205.6	1395.9	1262	1246.8	1272.2	1144.7	1205.9	1205.8	1175.3	1699.4	1087.6	1000.6	1204.1	1083.9	1278.8	1188.2	1174.3	1258.7	1473.6	1329.1	1451.3	1296.4
1279.1	1139.7	1051	1222.2	1199.5	1039.5	1092	1127.8	1078	1156.6	1095.9	1128.8	1185.3	1199.5	1086.7	1237	1230.9	1248.4	1087.8	1187.7	1132.6	1099.2	1085.3	1054.8	1152.2	1256.5	1016.1	1165.8	1194.6	1376.4	1259.9	1246.7	1269.6	1132.6	1193.9	1189	1163.5	1670.8	1075.3	988.49	1189.7	1070.6	1262	1166.2	1286.6	1248.9	1453.7	1311.2	1434.4	1279.5
1261.7	1129.8	1035	1211.7	1185.3	1053.6	1075.3	1109.8	1076.4	1147.8	1082.7	1130.5	1170.4	1208.1	1070.2	1270.4	1213.6	1237.5	1083.8	1174.5	1118	1081	1070.9	1063.9	1158.5	1244.4	1000.4	1154.3	1183.9	1357.2	1261.2	1248.3	1283.8	1121.1	1192.9	1173.4	1153.2	1642.8	1064.4	976.4	1175.8	1058.5	1246	1143.9	1417.3	1260.7	1433.6	1293.3	1417.6	1262.1
1244.8	1123.2	1021	1201.6	1181.5	1084.3	1059.7	1093.6	1076.7	1156.1	1079.2	1148.9	1157	1224.8	1054.5	1305.1	1197.9	1240	1083.2	1162.8	1104.5	1064.7	1064.5	1078.4	1183.7	1233.2	987.01	1144.2	1179.4	1338.6	1265.3	1256.9	1307.8	1117.6	1208.9	1159	1144.3	1616.3	1054.8	964.94	1162.2	1055.4	1231.1	1121.4	1609	1304.9	1413.4	1275.5	1401	1244.3
1228.6	1133.1	1009.1	1196.8	1181.3	1116.8	1048.3	1079.1	1078.4	1167.3	1078.3	1177.1	1144.5	1261.3	1039.5	1326.1	1183.6	1257.3	1085.3	1152.5	1092.3	1050.5	1070.8	1117.6	1222.4	1222.7	975.68	1135.1	1177.2	1320.8	1281.5	1283.8	1346.8	1117.4	1234.8	1145.9	1136.1	1592.6	1046.1	952.97	1149.1	1083.2	1217.1	1099.1	1760.5	1375.2	1393.3	1257.4	1384.6	1225.8
1213.3	1145.4	998.04	1204.4	1184	1129.1	1055.5	1066.4	1086.6	1186.7	1080.2	1217.5	1139.7	1299.7	1025.4	1334.5	1170.5	1284	1090.9	1143.5	1081.3	1038	1087.2	1158.2	1282.1	1212.7	965.13	1126.7	1176.7	1304.1	1319.9	1315.2	1387.8	1119.7	1276	1133.7	1133.3	1569.5	1040.5	941.11	1136.4	1115.9	1203.9	1077.1	1846.8	1477	1373.8	1239	1368.4	1206.9
1199.2	1168.8	1000.2	1221.6	1191	1135.4	1067.7	1054.8	1120.1	1222.5	1085.5	1247.1	1150.6	1323.9	1012	1336.6	1168	1327.1	1111.9	1135.2	1071.2	1026.7	1114.1	1171.5	1329.8	1208.3	973.22	1131.4	1177.1	1288.5	1359.9	1338.3	1401.7	1125.3	1316.7	1122	1150.4	1548	1053.5	929.4	1124.1	1171.6	1191.5	1056	1866.8	1590.4	1354.9	1220.2	1352.4	1187.6
1186.2	1215.1	1025.2	1245.9	1216.9	1140.4	1092.7	1049	1170.3	1249.3	1106.1	1257	1169.7	1334.8	999.59	1335.5	1168.7	1367.6	1163.4	1133.2	1062.3	1023.9	1168.1	1178.6	1347	1206.1	1001.9	1153.5	1181.2	1274.1	1385.5	1345.8	1410.4	1145.6	1337.3	1122.7	1168.9	1528	1069.9	917.84	1112.3	1243.9	1185.6	1035.8	1853.5	1694.9	1336.8	1200.9	1336.4	1168.2
1174.4	1262.4	1061.5	1273.3	1282.7	1145	1134.4	1068.3	1210.8	1256.9	1157.3	1262.6	1201.1	1337.5	988.14	1328.6	1176.1	1381.7	1216.2	1145.9	1065.9	1052.8	1217.5	1184.3	1357.8	1205.5	1057.8	1188	1201.6	1260.9	1392.6	1348.4	1415.5	1193.6	1347.6	1141.6	1199.9	1509.3	1098.9	908.02	1101.1	1303.6	1204.2	1017	1825.5	1773	1319.8	1181	1320.5	1149
1163.3	1279.2	1116.2	1285.1	1355.2	1149	1178.1	1088.1	1227.9	1259.3	1210.6	1265	1262	1338.7	977.37	1317.5	1201.2	1390.9	1254.2	1164.1	1075.6	1080.5	1232.9	1188.4	1362.6	1205.6	1124.1	1240.1	1236.4	1248.3	1396.8	1347.7	1419.6	1241.1	1350.4	1170.1	1255.5	1491.7	1168.3	902.37	1090.3	1358.6	1237.9	999.72	1789.1	1790.5	1303.8	1160.8	1304.4	1130.4
1155.2	1288.2	1209.2	1291.3	1408.7	1147	1220.9	1125.5	1235.7	1260.4	1249.4	1265.9	1313.3	1335.2	975.45	1303.8	1263.7	1397.1	1268.2	1193.1	1091.7	1129.5	1242.9	1191.2	1365.9	1208.9	1206.6	1279	1263	1243.2	1399	1342	1423.8	1269.7	1350.8	1210.6	1285.9	1474.9	1233.4	899.42	1080.2	1406.7	1290.4	983.94	1750.4	1801	1288.6	1140.4	1288.1	1112.6
1162.2	1294.4	1270.4	1294.4	1421.9	1139.1	1231.9	1188.1	1238.1	1258.5	1263.3	1262	1335.7	1325	1006.6	1288.2	1332.7	1400.1	1271.7	1248.8	1134.5	1184.9	1248.4	1187.3	1364	1226.1	1277.7	1290.3	1274.6	1240.5	1398	1332.4	1422.4	1280.7	1344.8	1248.4	1299.8	1458.5	1284.6	894.76	1070.6	1425.8	1375.7	969.54	1708.1	1804.5	1274.1	1120.1	1271.4	1095.9
1172.3	1299.6	1300.5	1293	1430.2	1127.5	1240	1247.5	1236.1	1251.7	1267.3	1251.5	1346.1	1310.9	1063.7	1271.8	1383.4	1397.4	1273	1292.9	1176	1236.6	1252.8	1177.6	1353.4	1254.1	1310.2	1298.8	1281.1	1240.2	1390.1	1320.1	1413.5	1283.1	1332.5	1264.7	1310	1442.7	1301.6	886.5	1063.4	1433	1470.9	956.15	1664.5	1807.7	1271.6	1100.1	1254.3	1080.7
1190.8	1303.5	1309.6	1286.9	1434.9	1113.2	1245	1270	1227.1	1241.6	1269.1	1237.5	1349	1294.4	1149.2	1256.1	1395.4	1386.9	1267.9	1307.6	1189.3	1282.6	1256.8	1164	1335.6	1279.4	1313.4	1306.1	1285.3	1241.3	1377.1	1306	1399.4	1283.5	1316.6	1271.3	1315.5	1428.8	1307.4	875.47	1070.1	1433.6	1563.3	953.26	1622.8	1806.9	1288	1080.7	1236.7	1067
1231.9	1298.9	1309.1	1277.4	1435.7	1096.9	1248.4	1279.5	1213.2	1229	1265.4	1221.3	1347.5	1276	1255	1239.7	1403.7	1371.8	1255.4	1315.2	1197	1293.3	1254.4	1147.9	1314.2	1288.8	1308.1	1306.9	1288.5	1248.2	1361.4	1291.2	1382.4	1278	1298.2	1272.9	1318.6	1414.8	1311.3	862.65	1085.2	1424.2	1632	953.56	1583.9	1794	1313.6	1062.4	1218.8	1054.7
1263.1	1286.8	1303.7	1265.1	1425	1080.2	1243.8	1286.4	1196.8	1214.9	1253.8	1203.7	1336.8	1257.2	1415.9	1223.5	1408.3	1353.8	1238.8	1318	1202.8	1299.1	1244.3	1130	1290.1	1294.3	1296.5	1299.5	1291.7	1278.8	1343.9	1276.8	1363.3	1265.3	1278.4	1270.7	1316.2	1400	1311.1	848.56	1114.9	1404.5	1645.9	962.27	1546.8	1770.7	1355.2	1045.2	1200.6	1043.6
1275.2	1269.8	1283.5	1251.2	1405.2	1063.6	1232	1291.3	1177.6	1200.8	1237.8	1185.7	1321.1	1239.3	1569.1	1207.7	1409.1	1333.9	1219.9	1314.3	1206.8	1301.1	1228.9	1111.8	1265.1	1296.9	1265.9	1285.6	1290.4	1323.2	1325.5	1261.6	1343.2	1249	1258.1	1260.8	1305.6	1385.3	1300.7	834.26	1166.4	1379.3	1654.9	983.07	1511.1	1742.1	1395.8	1029.5	1182.3	1036.2
1283.8	1250.1	1256.8	1237.4	1381	1047.4	1216.3	1292.9	1157.7	1185.4	1219.3	1167.9	1300.9	1220.8	1703.9	1192.2	1398.9	1313.2	1198.6	1302.7	1208.9	1296.9	1210.9	1093.8	1240.2	1296.3	1230.7	1267.9	1283.5	1362.1	1307.9	1246.4	1324	1230.6	1238	1246.4	1289.8	1370.9	1283.9	818.44	1236.2	1351.4	1658.1	1044.7	1477.9	1710.7	1421.9	1015.3	1164.2	1049.8
1287.7	1228.6	1225.6	1222.6	1354.6	1032.6	1197.6	1282.8	1138	1169.9	1198.3	1150.5	1278	1202.8	1792.3	1177.1	1380.1	1293.4	1176.9	1286.1	1203.8	1279.8	1190.3	1076.4	1217.3	1290.9	1194.8	1247.1	1272.7	1379.8	1289.5	1231.5	1303.9	1210.3	1219.3	1229.7	1270.3	1356.8	1263.9	802.11	1340.1	1323.2	1658.5	1113.8	1447.2	1679	1430.2	1002.5	1146.5	1082.8
1290.6	1206.8	1192.8	1207.7	1326.9	1017.6	1176.9	1263.8	1119.7	1154.2	1176.7	1134.5	1253.9	1185.4	1825.5	1162.3	1357.2	1272.9	1156.5	1266.3	1193	1254.6	1168.9	1060.4	1194	1282.2	1158.1	1225.5	1259.1	1387.2	1271.5	1216.7	1284.2	1189.9	1200.2	1210.7	1248.8	1342.8	1242.5	785.57	1442.2	1295	1658.2	1179.2	1418.6	1648	1429.9	990.97	1129.6	1136.9
1291.2	1185.4	1159.7	1193.1	1299.1	1003.3	1155.5	1239.8	1101.1	1138.6	1156.2	1118	1229.8	1168.5	1831.6	1147.8	1332	1252.8	1135.4	1244.8	1178.5	1226.7	1148.5	1044.3	1171.8	1270.6	1122.9	1203.9	1243.7	1391.5	1253.9	1202.2	1265	1170.9	1181.8	1192.3	1227.1	1328.8	1220.8	769.27	1536.4	1267.4	1649	1210.5	1392	1615.6	1425.8	986.51	1113.6	1191.2
1285.8	1164.8	1128	1178.8	1273.3	989.56	1134	1214.1	1083.2	1123.1	1135.1	1102	1206.3	1152.3	1822.4	1133.7	1305.4	1233.4	1115	1223.1	1161.5	1197.3	1127.2	1029	1150.6	1257.5	1091.8	1183	1227.6	1392	1236.8	1187.9	1246.4	1151.5	1164.1	1173	1205.7	1314.9	1198.2	753.68	1603.1	1241	1631.8	1224.6	1367.1	1584.8	1416.5	984.76	1098.7	1246.9
1275.2	1146.2	1099.9	1164.8	1247.2	976.39	1112.7	1186.5	1066.2	1107.8	1114.5	1086.5	1183.7	1136.6	1804.6	1119.8	1278.8	1214.6	1095.3	1201.9	1142.8	1167.3	1106.5	1014.3	1130.5	1244.3	1061.6	1164	1212.2	1386.1	1220.1	1173.9	1228.5	1132.9	1147	1154.2	1185.2	1300.8	1176.4	739.25	1651.7	1217.2	1608.9	1236.2	1343.8	1557.5	1404.9	985.28	1085.1	1294.2
1261.3	1127.6	1072.4	1151.2	1222.2	963.73	1092.9	1159.4	1050	1092.7	1094.7	1071.3	1162.2	1121.3	1781.4	1106.4	1254.1	1196.6	1076.4	1181.4	1124	1138.3	1086.3	1000.2	1111.3	1230.1	1034	1145	1196	1374.6	1203.9	1160.1	1211.1	1115	1130.5	1136	1166.7	1286.4	1156.7	726.4	1672.1	1193.6	1584	1248.5	1321.9	1530.8	1389.9	987.55	1072.6	1328.2
1244.6	1109.9	1047	1138	1198.5	951.56	1072.5	1134.6	1034.5	1077.7	1075.5	1056.5	1141.6	1106.6	1750.8	1093.4	1229.1	1179.1	1058.2	1163	1106.4	1110.9	1066.8	986.64	1093	1215.9	1008.8	1127.1	1180.1	1359.6	1188.1	1146.5	1194.3	1097.9	1114.7	1118.5	1148.2	1271.6	1137.2	715.45	1682.2	1171.2	1558.4	1255.3	1301.5	1506.2	1373.6	998.23	1061	1343.5
1226.7	1093.2	1023.6	1125.2	1176	939.9	1052.7	1109.9	1019.6	1063	1057	1042	1122.1	1092.3	1716.1	1081	1205.1	1162.3	1040.6	1144.7	1088.4	1085.3	1047.9	973.64	1075.5	1201.8	985.65	1110.2	1164.6	1342.1	1172.7	1133.3	1178	1081.5	1099.4	1101.7	1130.9	1256.4	1118.8	706.57	1685.8	1150.2	1533.2	1257.3	1283.4	1483.8	1356.5	1042.8	1049.8	1349.5
1209.6	1077.4	1002	1112.7	1154.6	928.8	1033.4	1086.6	1005.3	1048.6	1039.2	1027.9	1103.4	1078.6	1682.9	1069.3	1182.3	1146.1	1023.6	1127.5	1071.1	1061.5	1029.5	961.21	1058.7	1187.9	964.27	1094.2	1149.6	1323.2	1157.7	1120.5	1162.4	1065.6	1084.8	1085.5	1114.7	1240.7	1101.6	699.61	1688	1130.2	1505.9	1250	1270.4	1463.1	1339.9	1113.2	1048.3	1352.3
1191.5	1062.3	981.73	1100.6	1134.1	918.33	1014.5	1064.8	991.58	1034.6	1021.9	1014.3	1085.6	1065.6	1648.5	1058.3	1160.7	1130.5	1007.2	1111.3	1054.6	1039.3	1011.7	949.41	1042.8	1174.4	944.29	1079.1	1135	1303.7	1143.2	1108.1	1147.4	1050.3	1070.9	1069.8	1099.4	1224.7	1085.4	711.83	1682	1111.4	1479.7	1236.6	1256.4	1444	1322.2	1171.7	1053.1	1349.1
1173.9	1048	962.68	1089	1114.6	908.58	996.19	1044.3	978.55	1021	1005.3	1001.3	1068.5	1053.3	1615.9	1047.7	1140.1	1115.6	991.46	1096.1	1038.8	1018.6	994.4	938.32	1027.8	1161.2	925.46	1064.8	1120.9	1285.3	1129.3	1096.4	1133.2	1035.6	1057.8	1054.6	1085	1208.3	1070.1	790.28	1668.5	1093.5	1456.4	1219.9	1243.5	1426.2	1304.5	1223.7	1067.3	1337.1
1156.7	1034.4	944.65	1078	1096	899.65	978.39	1025.1	966.26	1008	989.21	988.97	1052.2	1041.8	1583.6	1041.8	1120.4	1101.5	976.43	1081.7	1023.7	999.14	977.72	928.03	1013.8	1148.3	907.63	1051.3	1107.3	1266.2	1116	1085.4	1119.8	1021.4	1045.6	1039.9	1071.4	1192	1055.8	952.57	1650.1	1076.6	1433.7	1201.2	1253.8	1409.2	1286.8	1253	1109.4	1318.1
1140.2	1021.6	927.55	1067.5	1078.3	891.5	961.22	1006.8	954.79	995.67	973.86	977.41	1036.7	1031	1553.2	1054.7	1101.6	1088.3	962.24	1068.1	1009.2	980.74	961.72	918.62	1000.9	1135.8	890.74	1038.6	1094.1	1247.5	1103.5	1074.8	1107.3	1007.8	1034.3	1025.7	1058.5	1175.8	1042.3	1080.7	1629.4	1060.9	1412.8	1180.6	1277.1	1392.8	1269.3	1268.3	1167	1295.8
1124.2	1009.6	911.4	1057.7	1061.5	884.07	944.78	989.5	944.24	984.12	959.33	966.69	1022.1	1020.9	1525.3	1074.7	1083.7	1076	948.98	1055.3	995.32	963.28	946.52	909.97	989.12	1123.6	874.84	1026.7	1081.3	1229.4	1091.8	1067.3	1095.6	994.95	1023.7	1012	1046.5	1160	1029.7	1209.9	1609.2	1046.3	1393.6	1159.6	1322.2	1376.9	1251.9	1273.9	1223.5	1272
1108.8	998.59	896.27	1048.6	1045.9	883.86	929.19	973	934.65	973.06	945.72	956.41	1008.4	1022.2	1501.1	1109.2	1066.6	1064.5	936.75	1043.3	981.99	946.71	932.23	901.76	978.1	1111.8	860.05	1015.7	1069.1	1211.9	1080.5	1075.1	1084.5	982.9	1019.3	998.88	1035.4	1144.9	1018	1464	1587.7	1032.8	1376.1	1139.9	1400.6	1362.2	1234.6	1273.9	1260	1247.8
1094	988.6	882.29	1039.6	1031.4	907.57	914.6	957.33	925.62	966.8	933.13	952.15	995.73	1046.8	1477.8	1166.2	1050.5	1054.7	925.37	1032.2	969.26	931.06	918.97	905.67	978.2	1100.5	846.53	1005.6	1057.4	1194.9	1075.9	1089.3	1085.9	971.76	1037.4	986.52	1025.3	1130.7	1007.3	1690.2	1566.8	1024.1	1359.8	1119.4	1511.1	1347	1217.6	1265.8	1272	1223.4
1079.7	979.54	869.62	1038.5	1018.3	941.91	901.08	942.57	921.46	980.59	921.45	950.47	984.23	1091.6	1459.8	1236.1	1035.4	1060	916.95	1022.1	957.19	916.4	906.64	933.65	996.27	1089.6	834.45	996.68	1046.5	1178.5	1073.7	1115.4	1110.4	961.44	1064.8	974.99	1016.1	1117.7	997.47	1851.4	1546.8	1042.2	1344.6	1099.5	1661.8	1332.1	1200.9	1251.5	1274.2	1199.9
1065.9	971.1	858.35	1055.3	1006	991.26	888.36	928.81	920.52	1000.1	910.91	950.91	973.46	1169	1442	1305.6	1021.5	1073.9	928.2	1012.9	945.86	902.87	895.17	985.1	1038.7	1079.3	823.9	988.47	1036.3	1162.7	1073.2	1169	1157.1	951.8	1112.1	964.36	1008	1105.8	992.73	1931.9	1526.8	1073.4	1330.2	1080	1809	1317.4	1184.5	1233.5	1271.7	1178.5
1052.7	975.42	848.41	1092.4	1002.5	1046	884.18	916.17	922.64	1035.2	917.01	954.72	971.47	1256.3	1426.1	1359.8	1008.7	1100.6	964.51	1004.8	935.38	890.59	899.47	1051.3	1105.9	1069.6	814.56	983.58	1026.8	1147.4	1075.6	1235.9	1221.2	955.38	1197.5	954.27	1000.5	1095.6	1012.9	1936.3	1507.9	1131.6	1316.2	1061.2	1919.9	1303	1168.5	1213.9	1263.1	1157.2
1040.2	1007.2	839.09	1143.7	1031	1101.7	908.98	904.75	930.13	1107.4	933.49	972.99	996.14	1330.4	1423.5	1383	996.91	1175.2	1024.6	997.42	925.8	879.65	931.86	1111.7	1208.7	1060.6	811.48	998.84	1017.7	1132.7	1089.7	1300.8	1298.2	985.93	1292.4	951.3	996.9	1090.6	1044.1	1896.2	1491.2	1268.2	1302.7	1042.9	1956.7	1288.8	1153.1	1193.1	1249.8	1137.1
1028.3	1064.9	839.92	1204.4	1071.3	1155.3	945.71	894.49	960.85	1188.8	962.96	1012.3	1037.4	1388.9	1435.6	1394.1	993.4	1269.8	1108.8	999.72	916.96	869.73	988.07	1175	1326.1	1051.9	850.94	1019.2	1017.6	1118.7	1124.1	1353.4	1388	1037.9	1369	975.72	996.11	1086.1	1099.7	1846.8	1478.2	1444.4	1290.1	1025.1	1964.7	1274.7	1138.3	1171.6	1234.2	1118.1
1017.3	1130.8	846.61	1266.3	1138.8	1205.9	1006.1	885.05	1014.3	1260.8	1033.8	1072.9	1100.6	1402.5	1457.8	1398.4	1020.5	1365.7	1204.4	1032.1	908.78	865.75	1073.7	1227	1426.1	1049.3	931.62	1057.4	1037.3	1105.5	1193.7	1378.3	1460.2	1125.7	1411.1	1011.4	997.77	1079.1	1180.5	1797.9	1465.2	1626.3	1277.1	1007.9	1967.7	1260.8	1124.3	1150.5	1217.3	1100
1007.1	1207.1	872.21	1313.8	1254.8	1223.3	1088	893.85	1100.4	1309.1	1124.2	1164.2	1195.6	1412.7	1487.7	1396.8	1058.5	1442.3	1296.7	1082.4	915.28	894.66	1172.8	1257.4	1469.6	1065.6	1047.4	1122.5	1079	1093.1	1279.9	1391.1	1494.1	1210.4	1425	1065.1	1003.7	1079.6	1278.5	1745.2	1451.5	1799.7	1264.3	991.29	1965.4	1246.7	1111.1	1131.1	1199.4	1082.9
997.52	1279.2	932.38	1331.4	1348.2	1231.6	1185.5	939.4	1194.9	1325	1228.6	1252.7	1307.8	1419.4	1520.1	1387.7	1122.3	1480.6	1348.6	1156.5	945.72	957.15	1272.7	1269.5	1483.4	1097.6	1120.2	1207.3	1130.2	1081.6	1364.1	1396.7	1511.7	1291.5	1436.4	1156.7	1028.6	1083.6	1427.2	1692	1445.7	1946.7	1251.7	975.46	1954	1232.5	1098.3	1111.4	1181.8	1066.7
992.84	1360.8	1024.4	1342.7	1444.7	1234	1286.6	1013.9	1278.3	1333.8	1314.3	1318.8	1403.4	1425.3	1548.8	1374.1	1235.4	1500.4	1364.3	1247.8	996.73	1053.3	1340.2	1277	1492.2	1145.7	1197.8	1305.2	1191.4	1070.7	1423.1	1396.8	1519.3	1353.9	1445.9	1250.8	1078.4	1091.5	1580	1643.9	1449.2	2037.2	1239.3	960.5	1931	1218	1087.6	1092.5	1165.5	1051.3
1007.8	1403.7	1089.4	1348.5	1535.3	1233.8	1337.6	1121.1	1310.9	1337.8	1355.8	1338.4	1443.9	1422.2	1569.4	1357.8	1360	1506.5	1376.2	1339.9	1070.5	1121.6	1357.1	1282.8	1498.8	1207.1	1276.5	1380.8	1258.5	1066.1	1444.6	1390.5	1518.4	1373.6	1454.1	1320.3	1155	1119.2	1699.5	1597.2	1459.5	2065.6	1227.1	946.4	1892.4	1203.1	1087.2	1074.4	1148.9	1036.9
1029.7	1419.8	1173.3	1351.4	1560.2	1226.6	1355.7	1196.7	1322.9	1338.8	1370.1	1351	1457.2	1410	1583.8	1340.6	1466.2	1508.4	1387.9	1403.6	1131.9	1203.8	1371	1285.8	1506.3	1267.3	1352	1416.5	1315.3	1083.9	1458.2	1379.8	1507.8	1382.9	1450.7	1350.5	1246.9	1170.3	1785.4	1552.5	1476.2	2069.7	1215	933.32	1847.5	1187.6	1091.6	1057	1132.8	1023.5
1069	1421	1240.2	1346.4	1575.2	1213	1371.1	1279.7	1331.8	1333.4	1380.4	1357.9	1467.2	1391.9	1591	1322.5	1534.1	1501.4	1395.2	1424.3	1197.4	1284.1	1383	1282.6	1505.7	1312.3	1465.3	1429.5	1338	1114.6	1466.5	1366.3	1490.3	1385.3	1437.1	1362.8	1340	1225.3	1813.6	1510.7	1498.5	2060.5	1202.9	935.6	1801.7	1171.6	1100.2	1040.2	1117.3	1011.1
1125.7	1416.2	1304.4	1336	1584.3	1195.6	1386.7	1359.3	1338.1	1323.8	1390	1361	1474.4	1371.4	1591.5	1304.3	1549	1486.8	1392.9	1430	1250.2	1348.4	1393.2	1270.3	1490.5	1329.5	1519	1430.4	1351.8	1164.3	1471.5	1351.5	1468.4	1379.6	1417.1	1370.7	1404.4	1267.7	1823.1	1472.4	1518.7	2036.1	1190.8	972.04	1759.3	1155.1	1128.2	1024.1	1102.3	999.41
1190.6	1401	1369.6	1322	1588.4	1176.8	1398.3	1434	1342.4	1311.2	1398	1358.3	1480.2	1349.8	1584.8	1286.8	1557.5	1465.9	1379.8	1432.9	1277.9	1407.1	1389.4	1252.4	1466	1336.2	1515.7	1427.2	1359.1	1247.4	1470.1	1335.5	1444.7	1364.3	1394.1	1376.2	1425.8	1282.9	1828.2	1439.2	1534.8	1999.3	1178.5	1030.2	1714.6	1138.4	1175.3	1008.7	1087.7	1000.6
1272	1377.7	1462.2	1306.2	1580.4	1157.7	1402.6	1450	1339.4	1296.2	1396.9	1348.1	1472.7	1328.2	1571.5	1271.1	1561.5	1441.7	1359.8	1430.8	1289.4	1457.4	1375.6	1233.3	1436.9	1342.3	1506.3	1411.2	1361.5	1336.5	1460.7	1319.4	1420.5	1343.7	1370	1377.9	1433.6	1288.8	1829.4	1407.1	1548	1954.4	1165.9	1117	1671.1	1121.5	1221.3	994.01	1073.5	1040.9
1329.3	1350.7	1499.4	1289.8	1559.9	1139	1395.2	1452.8	1326	1280.2	1385.7	1332.4	1453.2	1306.4	1553.7	1255.4	1557.9	1416.5	1336.8	1415.7	1297.3	1472.9	1356.5	1212.2	1405.9	1348.3	1490.4	1389.1	1355	1406.8	1445.1	1304.3	1396.7	1320.3	1345.7	1368.7	1434.6	1293.3	1821.4	1377.7	1557	1906.5	1152.9	1237.3	1630.4	1104.9	1241.9	980.19	1059.7	1126.8
1347.2	1322.2	1496.6	1273.2	1529.7	1119	1379.8	1451.1	1306	1264.7	1367.2	1314.1	1426.7	1285.3	1532.5	1240.8	1539.4	1391.4	1312.5	1391.5	1303.1	1475.5	1334.6	1191.1	1376.6	1346.7	1455.5	1361.6	1342.6	1441.2	1426.4	1289.1	1373.3	1296.5	1322	1352	1424	1296.1	1792.6	1350.4	1561.6	1859.2	1139.4	1353.9	1593	1088.7	1249.3	967.3	1046.3	1257.9
1360.4	1294.1	1480.4	1256.6	1495.3	1100.2	1360.2	1439.3	1283.3	1248.5	1345.1	1294.6	1397.4	1266.6	1510.6	1227.2	1511.1	1366.9	1288	1363.2	1306.6	1466.5	1311.4	1169.9	1346.6	1338.9	1412.1	1332.1	1326.4	1454.9	1406.1	1274.5	1350.9	1273	1298.6	1331.2	1402.8	1291	1757.1	1324.9	1561	1814.2	1125.4	1491	1559.1	1073.3	1255	955.07	1033.5	1373.7
1370.6	1267.5	1457.6	1240.1	1459.6	1083.7	1338.3	1418.7	1259.7	1232.6	1321.3	1274.1	1367.6	1248.3	1486.5	1214.4	1478.6	1343	1262.6	1333.6	1303.7	1450	1286.7	1148.6	1316.9	1327.2	1364	1303	1308.5	1465.7	1385.5	1260.7	1330.9	1249.1	1276.5	1309.1	1375.2	1280	1721.6	1301.1	1555.1	1771.7	1110.9	1646.7	1529.8	1059	1258.8	953.64	1021.3	1531.8
1376.7	1241.2	1424.1	1224.6	1424.6	1067.9	1314.2	1389.6	1237.5	1217.2	1297	1253.8	1339.9	1231.4	1462.1	1202.1	1444.8	1320.5	1238.1	1304.3	1291.2	1422.3	1261.9	1128.8	1288.9	1313.2	1319.9	1275.3	1289.9	1474.8	1364.6	1247.7	1311.4	1226.5	1257.1	1286.9	1345.6	1265.7	1683.5	1278.9	1545.4	1731.4	1096.2	1766.2	1501.9	1045.9	1261.7	987.03	1009.8	1645.4
1377.4	1216.6	1383	1210.1	1391	1053.8	1289.3	1355.8	1214.4	1202.5	1271.7	1234.3	1311.1	1216.1	1437.4	1196.5	1411.4	1300.7	1216.2	1276.3	1272.5	1386.9	1238.1	1111.7	1264.4	1297.9	1276.3	1248.8	1271.5	1483.4	1344.4	1235.3	1293.5	1206.7	1238.3	1264.1	1315.8	1249.5	1647.4	1258.2	1533.1	1694	1081.3	1836	1476.8	1034.1	1259.4	1050.8	998.78	1757.4
1368.2	1195.3	1340.5	1196.8	1358.8	1041.2	1264.8	1323.2	1191.1	1188.6	1247	1216.9	1283.4	1201.9	1412.9	1204.8	1379.1	1281.5	1194.9	1251.1	1252.7	1350.9	1216.8	1095.3	1240.9	1282.2	1233.2	1223.4	1252.8	1481.6	1326.2	1223.4	1276.8	1187.5	1221.2	1241.9	1287.1	1232.4	1610.7	1239.1	1519.4	1661.5	1066.6	1868	1453.8	1023.7	1251.9	1151.9	994.75	1867.1
1352.2	1175.2	1299.6	1184.4	1328.9	1029.7	1242.5	1289.8	1169.4	1175.2	1224.9	1199.8	1257.6	1188.5	1388.8	1224.3	1347.9	1264	1175.3	1225.4	1230.7	1313	1195.7	1080.7	1219.7	1266.7	1193.3	1200.3	1234.6	1470	1308.3	1217.3	1261.2	1170.2	1205.4	1222.2	1260.2	1214.1	1576.2	1221.2	1503.4	1630.2	1052.4	1875.5	1432.6	1014	1241.9	1266.5	1017.9	1901.4
1333	1157.2	1259.9	1172.7	1301.5	1018.9	1220.3	1256.9	1150.6	1162.2	1203.2	1184	1235.1	1183.1	1365.2	1260.1	1318.7	1247.7	1157.5	1202	1208.7	1276.8	1176.3	1067.6	1200.7	1250.7	1159.1	1179.6	1217.6	1451.9	1291.6	1223.9	1253.7	1154.5	1190.8	1202.9	1233.8	1195.8	1544.2	1204.3	1486.5	1601.8	1038.8	1880	1412.8	1007.7	1228.5	1418.5	1054.1	1913.2
1312.3	1141.4	1221.9	1166	1276.8	1016.4	1199.5	1225.1	1132.6	1157.4	1183.2	1169.5	1213.8	1193.1	1342.4	1303.1	1293.2	1234.6	1141.2	1182.1	1186.7	1240.8	1158.4	1055.5	1183.5	1235.4	1127.4	1162.2	1202.6	1430.7	1276.1	1241.1	1257.2	1140.3	1184.8	1185.3	1209.5	1179	1513.3	1212.5	1469	1575.6	1026.1	1874.8	1393.7	1019.4	1213.4	1575.3	1115.3	1920.7
1291.1	1127.1	1187.2	1170.8	1255.6	1022.1	1180.1	1195.8	1116.5	1155	1164.9	1156	1194.6	1215.2	1320.7	1348.6	1268.8	1234.5	1125.9	1163.5	1164.7	1207.5	1141.7	1048.1	1168.3	1221.8	1099.8	1146	1188.1	1408	1261.7	1273.1	1266.8	1127	1195.2	1169.3	1188.8	1161.9	1485.2	1242.7	1451.2	1553	1014.5	1858.1	1375.1	1034	1197.5	1712.6	1229.5	1924.3
1270.4	1116.5	1156.3	1186.8	1235.5	1033.1	1162	1169.4	1102.1	1156	1148.2	1143.2	1177.4	1257.2	1300.3	1389.7	1246.8	1242.4	1119.9	1147.2	1144.1	1178.7	1126	1054.3	1166.7	1208.4	1076.2	1135.2	1174.7	1385	1247.9	1312.2	1301.2	1120.2	1218	1154.7	1169.4	1145.4	1461	1297.8	1434.2	1547.1	1004.1	1834.6	1356.9	1061.5	1182.1	1796.4	1366.3	1920.4
1249.3	1120.8	1129.1	1217.2	1223.4	1068.1	1144.7	1147.1	1088.8	1159.6	1132.5	1134.2	1161.5	1306.2	1281.4	1430	1227.1	1259.6	1116.5	1132.8	1126.3	1151.7	1121.5	1067.6	1184.8	1196	1056.1	1124	1162.2	1362.4	1243.2	1354.1	1349.9	1125.7	1263.2	1141.2	1152.4	1129.7	1438.2	1380.2	1416.5	1547.9	994.88	1807.1	1340	1123	1165.9	1819.2	1511.9	1898.8
1229.2	1131.5	1106.6	1253	1212.1	1105.6	1136.4	1126.3	1080.1	1173.6	1122.7	1141.2	1153.2	1357.6	1264.1	1466.9	1209.1	1302.9	1116.3	1119.8	1109.3	1127.9	1135.3	1090.9	1215.9	1184.4	1039	1117.2	1156.1	1340	1240.9	1394.8	1404.5	1142.6	1315.7	1128.4	1137.5	1114.6	1419.8	1497.3	1399	1554.6	986.39	1777.5	1322.6	1180.4	1150	1832.9	1610.7	1871.1
1211.4	1152.9	1086.1	1291.7	1205	1149.6	1132.1	1108	1088	1203.4	1127.2	1154.3	1158.7	1406	1248.5	1500.4	1197.5	1356.4	1117.8	1116.8	1094.1	1107.2	1163.5	1134.3	1270.6	1174.8	1024	1125	1153	1318.7	1241.3	1431	1459.2	1170.8	1370.8	1125.2	1124.2	1100.1	1402	1642.9	1382	1583.8	978.51	1746.9	1305.4	1211.6	1134.7	1839.6	1690.2	1834.8
1194.2	1203.5	1068.5	1330.2	1208.2	1189.3	1131.4	1091.9	1102.9	1241.1	1140.9	1176.9	1176.4	1447.7	1234.3	1529.8	1206.8	1412.8	1127.4	1131.8	1080.5	1089.2	1209.6	1178.2	1337	1173.5	1010.3	1142.6	1152.5	1299.8	1244.4	1466.6	1507.9	1220.3	1420	1138.9	1117.5	1086.2	1389	1804.1	1365.7	1630.1	983.14	1714.7	1288.5	1226.6	1120.2	1840.5	1740.6	1797.7
1178.5	1261.2	1053	1364.5	1217.7	1227.2	1132.7	1077.2	1128.9	1284.6	1166	1220.9	1208.3	1487.2	1221	1553.3	1225.7	1464	1164.7	1160.2	1068	1073.4	1263.8	1224.5	1404.1	1176.6	1010.5	1173.3	1153.4	1281.3	1259.3	1499.5	1554.9	1275.2	1467.2	1164.9	1123.5	1073	1391.9	1905.9	1350.3	1675.6	994.33	1683.4	1271.8	1236.9	1106.4	1838.7	1757.8	1758
1164.2	1318.8	1039.4	1397.9	1255.1	1260.5	1142.5	1072.8	1176.8	1327.1	1215.7	1267.1	1266.5	1522.1	1217.8	1567.2	1260.1	1513.7	1216.9	1213.4	1060	1058.7	1321.4	1267.3	1464.7	1184.3	1015.5	1227.5	1160.5	1264.4	1295.3	1529	1597.4	1325.4	1509.3	1211.1	1142.6	1060.4	1404.7	1988.6	1336	1718.5	1012.2	1653.4	1255.4	1243.8	1093.3	1825.9	1761.4	1719.4
1150.9	1368.3	1039	1428.4	1318.1	1289.4	1178.9	1072.4	1225.4	1367	1272.6	1315.8	1330.7	1552.1	1217.6	1569.9	1324.2	1558.4	1275	1270.8	1067.9	1056	1375.9	1304.8	1514.7	1209.1	1026.8	1286	1186.7	1248.7	1341.8	1553.1	1635	1373.7	1546.2	1263.6	1170.8	1048.5	1428.1	2029.5	1322.7	1752.1	1059.5	1624.8	1239.1	1247.9	1081	1802.5	1762.2	1682.8
1144.5	1413.9	1044.1	1455	1393.1	1313.8	1229.5	1075.5	1276.1	1404.2	1329.6	1361.1	1393.2	1575.1	1223.7	1566.9	1395.9	1598	1332	1328.2	1082.9	1057.2	1424.4	1335.8	1560	1239.2	1068.9	1341.7	1224.5	1234	1392.2	1568.2	1666.7	1416.2	1577.4	1315.8	1225.4	1037.5	1466.4	2019.8	1310.3	1775.4	1103	1597.8	1222.8	1246.2	1068.9	1775.9	1754.9	1647.1
1141.4	1452.7	1054.4	1475.9	1463	1332.7	1286.9	1083.1	1322.9	1437.1	1379.3	1401.5	1446.5	1587.2	1239.3	1557.4	1465.1	1632.1	1381.4	1379.4	1108.7	1065.5	1467.2	1363.7	1598.3	1275	1137.8	1390.9	1266.8	1227.8	1441.5	1572.4	1689.8	1453.1	1601.1	1364.2	1283.6	1027	1503.8	1997.1	1298.7	1789	1141.8	1572.2	1206.4	1237.1	1058.2	1745.2	1737.5	1613.8
1141	1485.3	1092.4	1488.1	1530.8	1343.2	1340.6	1111.6	1363.5	1468.5	1426.2	1437.4	1495.6	1588	1293.8	1544.9	1526.8	1659.1	1427.7	1420.9	1154.2	1097.2	1504.6	1386.4	1629.7	1312.1	1222.8	1430.8	1309.9	1236.9	1485	1571.1	1700.6	1485	1613.3	1406.5	1339.4	1020.5	1534.3	1974	1294.2	1794.1	1155.4	1547.7	1189.6	1222.4	1056.1	1713.8	1715.5	1584.6
1142.2	1511.7	1159.4	1490.5	1590.1	1344.1	1393.6	1175.6	1398.5	1495.2	1467.4	1469.4	1537.6	1582.7	1355.7	1529.1	1579.9	1675.3	1468.2	1457.8	1200.2	1167.5	1536.1	1401.5	1652.1	1347.8	1314.1	1466.4	1350.8	1257.2	1527	1563.9	1699.7	1511.3	1613.6	1443.6	1388.6	1033.5	1555.6	1934	1291.8	1790.4	1160.5	1529.5	1172.3	1205	1057.2	1681.8	1691.4	1556.6
1150.5	1530.3	1236.4	1488.6	1640.4	1338.8	1441.6	1248.9	1427	1513.6	1503.2	1496.7	1573.2	1571.5	1412.7	1511.6	1625	1678.5	1503.1	1488.2	1248	1241.3	1559	1406.3	1661.3	1381.1	1391	1495.7	1388.4	1298.5	1565.1	1553.6	1692.3	1529.4	1607.4	1475.9	1428.5	1056.6	1570	1886.6	1291.6	1780.4	1164.4	1519	1154.3	1186.2	1061.4	1649.5	1666.8	1531.1
1180.7	1537.2	1322.4	1483.1	1682.9	1327.2	1484.3	1306.6	1451.1	1521	1533	1516.7	1602.1	1554.6	1433.5	1492.6	1663.1	1672.2	1531.9	1512.1	1291.9	1307.7	1569.5	1400.7	1657.7	1410.3	1449.2	1518.4	1422.4	1348	1599	1540.1	1680.2	1535.5	1593.7	1503	1463.9	1099.4	1577.1	1830.6	1292.7	1762.4	1166.2	1510.9	1135.7	1166.3	1076.9	1618.9	1641.2	1507.8
1223.7	1533.3	1395.2	1473	1718.1	1313.3	1521.6	1363.6	1467.4	1519.1	1554.5	1525.5	1621.9	1535	1443.7	1473.2	1693.7	1657.2	1551.9	1527.7	1330.2	1372	1568.1	1388.2	1645.9	1438	1495	1532.1	1452.7	1400.8	1627.6	1524.5	1662	1531.1	1575.7	1522.5	1493.1	1169.6	1577.2	1776.2	1299.6	1737.6	1160.8	1508.3	1116.5	1146.1	1103.2	1591.5	1615.8	1486
1271.3	1522.3	1449.9	1459.5	1744.1	1296.7	1552.6	1420	1472.3	1511.3	1563.7	1523.9	1628.2	1513.9	1450.9	1454.9	1714.2	1638.5	1559.6	1530.8	1363.2	1428	1559.5	1371.7	1627.1	1461.5	1529.8	1533.2	1478.2	1448.6	1647.6	1507.5	1639.9	1520.3	1553.9	1530.3	1515.7	1258.2	1570	1722.7	1328.9	1709.1	1150.3	1508.3	1096.8	1126.5	1131.7	1564.6	1591.7	1472.4
1319	1502.3	1494.5	1444.1	1756.6	1279	1574.3	1465.7	1465.8	1500.6	1561.4	1516.8	1623.3	1491.5	1456.4	1435.9	1719.6	1615.7	1555.5	1524.6	1390.1	1475.2	1545.7	1354.2	1603.3	1478.2	1556.9	1523.5	1496.5	1495.3	1655.9	1490	1616.1	1505.3	1530.5	1527.7	1529.6	1388.1	1556	1671.2	1370.4	1680.2	1137	1516.3	1076.9	1108.8	1163.3	1539.7	1570	1473.2
1363.4	1480	1529.3	1427.5	1755.9	1259.9	1583.2	1503	1452.6	1486.2	1552.4	1506	1611.6	1468.6	1459.5	1417.5	1713.1	1591.2	1543.9	1512.3	1412.7	1512.4	1527.4	1334.6	1574.9	1485.9	1578.4	1506.5	1504.9	1537.6	1652.5	1472.3	1591.4	1486.1	1506.4	1519.3	1531	1482	1537.7	1623.6	1407.5	1648.6	1122.3	1538.2	1057.2	1091	1194.9	1516.4	1548.6	1481
1401.5	1454.6	1556.6	1410.4	1749.6	1239.4	1579.8	1533.4	1434.8	1469.8	1538.3	1490.6	1594.8	1446	1452.6	1399.8	1699	1566	1527.5	1496.2	1427.4	1542.2	1505.6	1313.8	1545.3	1485.3	1590.9	1485.3	1503.3	1575.2	1641.3	1454.8	1566.1	1464.3	1481	1506.8	1522.8	1566.7	1516.7	1582.3	1420.8	1616.7	1106.2	1564.6	1038	1074.2	1226.1	1494.4	1528.6	1508.8
1437.5	1428.5	1577.1	1392.1	1738.6	1219.4	1567.7	1556.7	1415.3	1452.3	1519.5	1472.4	1571.4	1425.1	1437.5	1383.2	1679.4	1539.8	1507.6	1471.4	1431.4	1565.2	1480.5	1291.5	1514.8	1478.6	1587.5	1461.1	1494.4	1607.7	1626.6	1437.6	1540.8	1440.8	1456	1489.3	1508	1650.9	1494.5	1543.1	1428	1584.9	1089.1	1587.7	1019.7	1058.2	1256.6	1479.9	1509.8	1548.9
1469	1402.2	1587.3	1374	1721	1200.1	1550.3	1569.9	1393.4	1435	1497.2	1451.8	1544.5	1404	1417.2	1367.6	1652.5	1513.9	1484.6	1444.5	1424.9	1578.3	1454.3	1269.6	1484.1	1467.9	1568.4	1434.5	1481.8	1633	1609.1	1421	1517.4	1416.3	1432.9	1469	1488.6	1725.6	1470.3	1508.1	1433.9	1553.4	1072.3	1605.4	1002.8	1043	1285.4	1472.1	1492	1588.8
1495.1	1375.1	1580.9	1357.3	1693.7	1181.8	1529.5	1568.5	1370.5	1416.3	1472.5	1430.6	1516.6	1384.1	1394.7	1353.1	1621.8	1490	1459.2	1417.1	1411.3	1576	1429.3	1249.6	1454.3	1454.7	1537.1	1407.8	1466.8	1647.5	1589.1	1405.1	1493.8	1392.2	1409.6	1446.9	1464.1	1748.8	1445.9	1477	1438.5	1522.7	1056.2	1617	987.54	1028.6	1309.8	1467	1474.7	1621.9
1513.6	1348.9	1563.2	1340.5	1661.7	1165.6	1506.3	1554.6	1346.1	1397.6	1446.3	1410.4	1487.3	1365.5	1370.2	1340	1590.1	1465.8	1432.8	1390.2	1393.7	1562.9	1403	1229.5	1427	1439.8	1497.8	1380.9	1449.3	1649.8	1567.5	1390.2	1471.4	1368.7	1387.6	1423.6	1437	1758.7	1422.8	1449.2	1442.6	1493	1040.8	1622.5	974	1014.8	1325.7	1465.5	1463.2	1646.2
1521.2	1325.2	1537.6	1324.7	1628.5	1149.9	1480.5	1532.8	1322.2	1379	1419.9	1389.5	1457.8	1348.4	1345	1338.4	1557.2	1443	1406.5	1363	1374.1	1542.2	1377.3	1210.8	1399.9	1423.9	1460.1	1353.9	1430.8	1645.1	1545.4	1376.1	1450.5	1346.2	1367.2	1400.5	1409.7	1759.7	1398.7	1424.3	1441.1	1464.5	1026.9	1622.4	962.24	1001.8	1330.6	1472.3	1463.2	1661.3
1517.9	1301.9	1507	1309.9	1594.2	1135.7	1453.9	1506.4	1300.3	1361	1393.9	1369	1429.2	1332.7	1320.3	1340.9	1524.6	1421.7	1382.1	1336.3	1354.7	1516.2	1352.6	1193.5	1374.6	1407.5	1418.6	1328.2	1411.3	1632.3	1524.5	1364.4	1431.2	1326	1348.5	1377.9	1382.9	1750.5	1375.1	1401.7	1433.7	1437.6	1012.9	1615.7	952.03	989.55	1329.9	1489.8	1469.3	1669.7
1507.7	1280.5	1472.7	1296.4	1560	1123.1	1428.5	1477.8	1278.3	1343.8	1368.6	1349.3	1403.1	1318	1297.6	1348.4	1494.5	1402.2	1357.2	1311.1	1332.8	1485.2	1329.1	1177.9	1351.4	1390	1377.6	1304	1391.2	1615.7	1503	1369.1	1413.4	1306.2	1331.5	1356.1	1355.5	1736.9	1352.2	1380.7	1422.2	1412.5	999.67	1602.7	942.51	978.13	1324	1515.3	1484.9	1670.7
1492.9	1261	1435.3	1283.8	1526.6	1111.5	1401.9	1446.9	1257.7	1327.5	1344.4	1330.6	1377.1	1315.6	1274.6	1381.3	1464.1	1384.3	1333.5	1288.8	1309.8	1452	1307.1	1164	1330.3	1372.8	1338.5	1281.7	1371.4	1595.1	1482.1	1396.4	1401.5	1287.9	1315.7	1336.4	1329.1	1715.4	1330.4	1360.9	1408.6	1389.3	987.03	1584.2	941.09	967.58	1315.2	1546.3	1510.7	1663.7
1475.7	1243.7	1397.2	1281.1	1496.2	1112.4	1376	1414	1238.7	1312.1	1321.5	1313.1	1352.9	1316.9	1252.7	1454.4	1435.4	1370.1	1311.3	1267.3	1287.2	1416.6	1286.8	1151.3	1311.5	1356.9	1301.8	1262.5	1352.3	1572.8	1462.2	1440.3	1413.4	1271.3	1313	1316.8	1305.5	1689.2	1309.9	1341.5	1393.1	1368.2	974.97	1562.5	943.83	957.65	1303.3	1572	1536.6	1648.9
1455.9	1228.4	1360.4	1290.8	1465.9	1127.9	1351.1	1381.7	1221.5	1297.2	1300.3	1296.9	1330.6	1323	1231.8	1550.6	1408.8	1370	1290.8	1247.9	1266.6	1381.7	1268	1150.8	1294.1	1341	1267.8	1244.5	1334.1	1549.5	1443.5	1521.6	1456	1256.2	1314.2	1298.7	1282.5	1663	1290.8	1325.5	1376.3	1349.2	963.49	1540.3	949.33	956.73	1289.3	1590.9	1557.1	1629.1
1435.2	1214.6	1327.1	1311.5	1437.6	1159.8	1327.5	1352.2	1206.1	1295	1280.7	1281.9	1310.5	1352	1211.9	1644.2	1384.3	1376.5	1272	1230.8	1245.9	1350	1253.3	1167.1	1297.3	1326	1236.6	1228.6	1318	1525.4	1426	1613.4	1531.6	1246.2	1320.3	1282.1	1261.6	1635.1	1273.3	1308.9	1359.3	1331.6	952.64	1515.5	960.36	986.53	1274	1602.7	1573.1	1605.5
1413.1	1220.8	1294.3	1371.2	1411.6	1214.1	1305.4	1322.6	1192.1	1296.9	1262.8	1267.6	1292.4	1427.4	1192.8	1731.5	1362.1	1390.9	1254.8	1216	1226.6	1318.2	1263.5	1203.8	1318.4	1312.1	1208.3	1214.5	1302.3	1501.2	1409.8	1701.8	1634.4	1262.1	1349.5	1266.9	1242.9	1607.9	1257.6	1290.4	1342.4	1321.5	942.47	1489.9	997.31	1037.8	1258.1	1608.1	1583.4	1581.1
1390.8	1241.9	1263.8	1452.1	1387.9	1287.3	1285	1295	1189.8	1303.8	1248.3	1265.4	1275.8	1531.9	1174.5	1792.4	1342.3	1446.1	1246.4	1202.8	1208.9	1288.5	1305.7	1269.8	1355.6	1299.2	1183.2	1211.4	1288	1478.8	1394.8	1769.5	1750.9	1307.1	1428.9	1252.7	1226.5	1582	1243.6	1272.2	1325.7	1338.6	933.07	1463.6	1086.6	1116.4	1241.8	1607.4	1588.3	1554.4
1368.9	1276.8	1236.1	1541.4	1366.7	1389.7	1265.7	1269.4	1223	1333.2	1248.5	1267.1	1279.6	1646	1156.9	1808.8	1325.4	1545.3	1270.6	1206.9	1192.9	1261.1	1371	1351.9	1440.8	1288.5	1161.3	1243.4	1274.6	1456.1	1392.5	1793.5	1856.2	1376.5	1538.9	1256.7	1212.2	1556.1	1231	1254.3	1309.4	1361.9	924.28	1436.9	1184.3	1198.7	1226.3	1600	1588.3	1527.2
1349	1350.8	1211.1	1623.1	1347.3	1496.3	1262.3	1246.3	1277.3	1405.6	1255.4	1276.5	1300.4	1749	1140.2	1820	1324.4	1656.3	1344.8	1227	1178.7	1236.3	1469.8	1462.3	1562.2	1291.9	1142.5	1289.7	1273.4	1434.6	1394	1805	1934.8	1466.5	1660.2	1275.9	1202.6	1531.9	1219.3	1236.7	1293.6	1405	916.12	1410	1262.1	1301.8	1210.3	1586.4	1582.3	1499.9
1329.1	1456.2	1189.1	1679.6	1348.7	1572.1	1278.3	1225.6	1356.9	1501.1	1270.5	1322.1	1336.4	1823.2	1124.2	1828.5	1329.6	1772.2	1445.1	1263.2	1165.6	1214.1	1597.9	1571.3	1710.1	1315.2	1126.4	1363.3	1285.3	1414.5	1400.4	1813.7	1969.1	1581.7	1763	1308.7	1205.9	1510.5	1217.1	1219.3	1278.2	1489.4	922.79	1383.2	1285.8	1463	1194.8	1568.1	1570.7	1472.8
1310.6	1587.8	1169.9	1697.4	1370.6	1599.9	1312.1	1207.4	1437.3	1593.4	1327.7	1410.7	1416.7	1855.6	1109.1	1831.4	1342.7	1873.7	1574	1345.5	1166.6	1194.6	1719.8	1646.8	1842.8	1354.7	1120.5	1472.8	1308.4	1396	1431.1	1819.8	1984.7	1692.7	1843.9	1364.8	1217.2	1489.8	1218.1	1202.1	1263.2	1571.3	940.5	1356.9	1297.6	1556.9	1180	1546.4	1555	1446.1
1293.5	1710.4	1153.4	1710.6	1411.3	1606.7	1373.4	1191.1	1525.3	1678.6	1432.6	1522.3	1531.2	1868.9	1095	1826.4	1396.8	1940.3	1688.8	1461.6	1183.4	1177.6	1810.7	1672.5	1938.9	1426.1	1140.8	1603	1376.2	1379	1507	1824.9	1988.8	1775.6	1872.9	1436.7	1237.6	1474.4	1228.6	1185.1	1248.6	1606.9	971.14	1331.2	1304.9	1646.9	1166.1	1524.3	1536.6	1420.1
1278.1	1797.5	1144.1	1721.4	1511.8	1605.6	1456.2	1189.2	1615.3	1739.1	1560.3	1634.4	1673.9	1870.1	1082	1813.2	1515.6	1962.3	1785.1	1592.8	1216.6	1162.4	1853.5	1678	1966.1	1508.8	1182.1	1723.7	1466.7	1364.9	1601.7	1821.9	1983	1813.5	1890.8	1557.1	1308.2	1459.1	1251.2	1168	1234.4	1621.6	1012.8	1306.5	1307.9	1723	1153	1500	1518.1	1395
1263.8	1820.5	1153.4	1728	1653.3	1600.5	1585.8	1234.2	1697.5	1763.3	1676.9	1720	1802.6	1862.9	1070.1	1795.1	1665.8	1971.5	1825.8	1715.6	1278.7	1178.9	1873.1	1677.1	1981.8	1588	1241.1	1803.5	1564.8	1363.8	1710.1	1811.5	1965.6	1826.5	1898.7	1663	1422.2	1443.3	1313.8	1150.7	1220.8	1632.5	1069.7	1283	1304.3	1744.5	1149.9	1475.1	1497.9	1371.1
1260.9	1832.1	1176.2	1729.7	1772.1	1591.8	1702.3	1342.8	1743.9	1774.3	1777.1	1777.2	1897.3	1845.1	1058.8	1774.8	1792.9	1973.7	1842.7	1792.8	1364.8	1213.8	1878	1674.6	1987.2	1649.7	1351	1828.6	1652.7	1368	1811.1	1796.5	1941.1	1824.9	1902.5	1750.2	1551.6	1437.2	1376.6	1132.9	1207.6	1640.1	1185.9	1261.1	1287.8	1749.5	1178.2	1449.8	1477.2	1348.7
1274	1834.7	1213.5	1721.8	1896.1	1575	1800.8	1489	1756.8	1778.1	1825.7	1789.5	1924	1821.8	1051.8	1753.5	1911.2	1965.8	1853.3	1816	1478.9	1268.2	1873.7	1663.2	1989.3	1677.8	1433.7	1832.1	1715.4	1378.8	1884.8	1779.3	1912.4	1815.9	1895.8	1789.1	1657.8	1442.4	1429.3	1114.5	1195	1642.3	1267.5	1240.7	1264	1743.5	1221.2	1424.3	1456.2	1327.9
1304.4	1833.6	1328	1707.3	2017.4	1553.9	1842.8	1651.5	1756.1	1776.5	1841.6	1797.5	1938.9	1795.5	1064.4	1730.9	2007.8	1946.2	1860.5	1825.3	1590.6	1338.8	1857.7	1643.5	1984.5	1696.6	1537.9	1828.2	1729.6	1423.1	1918.5	1760.6	1882.2	1794.8	1879	1805.4	1756.6	1455.7	1445.5	1095.3	1183.1	1633.7	1345.9	1221.8	1236.6	1721.9	1291.4	1398.9	1435	1308.9
1370.7	1824.7	1494.8	1689.5	2087.5	1532.3	1867.8	1793.4	1749.9	1767.9	1853.5	1801.6	1944	1768.4	1082.6	1708.3	2046.4	1919.8	1862.5	1825.2	1671.7	1428.5	1834.6	1621	1962.9	1706.3	1629.5	1816.3	1741.2	1510.9	1932.8	1740.7	1851.8	1768.1	1854.1	1812	1804.9	1476.9	1456.4	1075.3	1172	1613.5	1436.7	1203.9	1208.8	1700	1409	1373.9	1413.9	1291.6
1469.7	1804.9	1638.1	1669.8	2106.1	1508.8	1880.3	1889.6	1733	1754.7	1862.1	1797.9	1946.5	1741.6	1113.8	1687.3	2058.2	1889.4	1850.3	1818.1	1702.1	1598.1	1807.1	1595.4	1930.7	1712.9	1724.3	1793	1749.1	1612.6	1934.6	1720.6	1821.9	1738.8	1825.4	1813.8	1816.4	1505.1	1463	1054.6	1161.5	1586.2	1539.6	1197.7	1181.3	1673.3	1536.7	1349.5	1392.9	1276
1578.2	1775.5	1752.2	1649.4	2106.8	1485.6	1888	1914.4	1708.4	1737.9	1866.6	1783.5	1942.6	1714.1	1178.4	1665.5	2053.6	1857.8	1828.1	1793.7	1709.7	1708	1777.8	1569	1892.7	1717.1	1832.3	1761	1757.7	1724.1	1929	1700.5	1792.1	1709.2	1794.9	1807.5	1822.7	1530.6	1465.8	1033.4	1151.5	1556.1	1597.9	1194.9	1153.7	1642.6	1655.4	1325.9	1372.3	1261.3
1676.1	1741	1849.4	1628.8	2097.5	1461.7	1890.8	1921.3	1680.3	1718.8	1856.8	1763.2	1922.7	1687.2	1242	1644.3	2038.5	1826.3	1800.2	1763.4	1708.6	1795.9	1746.5	1543.2	1853.4	1712	1926.1	1725	1758.3	1823.3	1913.4	1680.6	1763	1679.9	1764.4	1789.7	1824.2	1551	1460.9	1012.1	1144.2	1524.4	1610.1	1196.3	1127.6	1613	1749.7	1303.6	1352.4	1257.9
1746.3	1705.3	1919.6	1608.3	2071.2	1437.3	1880.6	1921.3	1650.7	1698.6	1836.4	1739.9	1892.4	1662.7	1286.9	1623.5	2006.7	1795.4	1770.1	1727.5	1707.1	1877.3	1714.5	1516.6	1814.5	1700.4	2004.5	1690.3	1747.6	1891.4	1892.3	1661.9	1736.4	1650.1	1734.7	1765.7	1812.6	1565.7	1447.8	991.13	1148.6	1492.2	1610.7	1201	1104.4	1582.4	1809.9	1282.6	1333.4	1257.9
1763.5	1672.1	1977.4	1587.1	2033.2	1414	1861.3	1917	1621.4	1678.9	1809.6	1715.8	1856.4	1637.8	1298.1	1603.2	1967.6	1764.6	1739.3	1689.7	1697.6	1940.5	1683	1490.2	1776.9	1684.4	2007.5	1654.2	1730.5	1915.4	1867.9	1642.5	1709.3	1621.4	1704.6	1738.6	1786.7	1574.5	1428.4	970.94	1157.4	1460.5	1604.4	1221.2	1081.6	1553	1830.2	1263.2	1315.5	1265.6
1776.9	1638.5	1976.3	1566.5	1990	1391.9	1836.3	1904	1592.8	1657.8	1780.1	1690.3	1819	1613.9	1305.8	1583.3	1925.2	1734.8	1707.5	1652.3	1679.5	1945.6	1653.9	1465.1	1739.4	1666.2	1971.8	1619.8	1709.9	1923.4	1842.6	1623.3	1683.2	1595.5	1675.5	1711.1	1754.5	1578.4	1406	952.02	1174.9	1431.5	1583.2	1277.7	1060.4	1523.8	1840.1	1245.3	1298.8	1284.9
1785	1606.2	1967.8	1547.5	1945	1371	1808.5	1878.7	1563.3	1636.4	1749.8	1664.9	1781.9	1590.9	1309.3	1563.7	1882.9	1707.5	1675.6	1618.4	1654.7	1935.1	1624	1442.4	1703.6	1647.1	1937.2	1587.5	1687.4	1929	1816.7	1604.4	1658.2	1569.4	1649	1683.2	1717.6	1575.8	1381.7	934.8	1213.2	1402.3	1561.5	1345.2	1040.7	1496	1845.4	1228.8	1283.3	1347.8
1790.5	1574.2	1952.6	1528.1	1900.9	1351.1	1777.5	1840.9	1535.2	1615.1	1718.2	1641.4	1746.1	1568.7	1309.1	1544.7	1841.9	1679.9	1644.5	1584.9	1627.7	1917.8	1595.1	1419.7	1671.3	1627.6	1897.4	1555.3	1664.4	1931	1790.6	1585.7	1634.1	1544.6	1622.2	1654.9	1679.5	1567.1	1356.1	919.56	1250.9	1374.4	1541.1	1397.3	1022.3	1470.4	1846.5	1213.2	1268.8	1416.4
1791.7	1544.1	1919.9	1509.4	1858.3	1332.1	1745.6	1797.7	1509.8	1593.8	1686.2	1617.4	1710.1	1547.3	1299.4	1526.1	1801.7	1653.4	1616.1	1552.6	1600.2	1885.6	1566.9	1398.2	1639.1	1608.2	1837.6	1525.1	1641.4	1920.6	1765.1	1567.4	1610.9	1520.8	1596.6	1627.7	1644.2	1554.3	1331	906.45	1275.3	1347.9	1517.2	1418.3	1004.9	1448.3	1839.8	1211.3	1254.9	1479.2
1782.4	1517.3	1871.7	1491.3	1816.9	1313.9	1715.4	1754.4	1484.4	1572.6	1655.1	1594.1	1675.7	1526.6	1282.5	1508.1	1763	1628.1	1587.4	1521.5	1573.2	1841.7	1539.6	1377.6	1608.6	1588.2	1777.8	1498.3	1618.2	1901	1740.2	1549.4	1588.7	1498.1	1572.1	1602.8	1608.7	1538.4	1308.1	895.41	1287.9	1322.7	1493.6	1432.6	988.6	1427	1827.8	1222.3	1251.1	1501.8
1764	1490.8	1818.3	1473.8	1777.4	1296.6	1684	1714.8	1460.3	1551.6	1626.4	1571.4	1644.6	1506.7	1261.9	1490.7	1728	1603.7	1559.7	1492.5	1545.9	1793.9	1513.1	1358	1579.7	1568.3	1725.1	1472	1594.8	1876.1	1716.1	1531.9	1567.5	1476.2	1548.6	1577.8	1575.4	1520.8	1285	886.11	1291.5	1298.7	1468.8	1439.8	973.21	1410.4	1811.9	1242.2	1250	1512.7
1740.4	1465.9	1768.4	1457	1741.9	1280.2	1653.2	1673.7	1437.4	1530.8	1597.4	1549.4	1613.6	1487.6	1239.6	1474	1693.1	1580.4	1533.1	1466.9	1518.3	1746.1	1487.3	1339.3	1552.3	1550	1671.1	1447.5	1572.1	1848.5	1693.8	1515	1547.4	1455	1526.1	1553.8	1543.3	1501	1263.1	877.2	1294	1275.7	1444.9	1443.8	958.82	1394	1793.1	1301.6	1251.8	1520.4
1714.7	1442.6	1718.4	1441	1706.5	1264.6	1623	1633.6	1415.6	1510.3	1569.4	1527.9	1584.2	1469.3	1215.8	1458.1	1660.1	1558	1507.4	1441.8	1492.1	1703.4	1462.3	1321.6	1526.1	1531.3	1620.1	1424.6	1550.3	1819.8	1671	1498.8	1528.3	1434.7	1504.6	1530.8	1512.5	1480.4	1242.5	878.36	1293.7	1253.8	1420.9	1441.6	945.49	1378.5	1772.8	1368.2	1257	1525.9
1688.3	1420.6	1669.3	1425.6	1673	1249.9	1593.5	1595.9	1394.8	1490.2	1542.4	1506.9	1556.3	1452	1191.6	1442.8	1628.9	1536.8	1482.7	1418.5	1467.3	1658.5	1438.2	1304.7	1501.2	1513.1	1573.4	1403.1	1529.2	1791.2	1648.9	1483.2	1510.4	1415.3	1484.1	1508.5	1484	1460.5	1222.9	885.5	1287.4	1232.8	1397.3	1431.6	933.31	1374.1	1752.9	1412.4	1277.2	1528.5
1662.1	1400	1624.7	1411.1	1641.3	1236.2	1564.7	1562.4	1375	1470.6	1516.3	1486.4	1529.9	1435.6	1168.2	1428	1599.2	1516.6	1458.8	1396.7	1443.7	1615.9	1415.1	1288.8	1477.6	1495.5	1532.9	1383.1	1509.9	1762.9	1627.3	1468.1	1493.3	1396.8	1464.7	1487	1458.7	1439.3	1204.4	914.88	1277.2	1212.8	1375.6	1415.2	922.09	1382.2	1731.5	1430.4	1327.1	1519.9
1635.9	1380.5	1581.3	1397.4	1611.2	1223.5	1536.6	1529.6	1356.2	1451.7	1491	1466.3	1504.6	1419.9	1147.3	1418.1	1571.1	1497.5	1435.8	1376.5	1421.2	1576.3	1393.2	1274	1455.2	1478.6	1494	1364.3	1490.4	1734.6	1606.2	1453.4	1477.1	1379.2	1446.4	1466.2	1434	1418.1	1186.9	964.71	1264.5	1194	1356.7	1395.2	915.74	1399.1	1709.9	1442.3	1383.1	1502.2
1609.5	1362.3	1541.4	1384.3	1582.5	1211.4	1509.2	1498.9	1338.4	1433.4	1466.6	1446.9	1480.6	1405	1126.8	1419	1544.2	1479.6	1413.9	1357.6	1399.9	1539.7	1372.4	1260.2	1434.1	1462.2	1458.4	1346.9	1471.5	1707.2	1585.8	1447.4	1467.6	1362.7	1429.3	1446	1411.1	1397.2	1170.2	1057.8	1250.3	1176.3	1338.7	1371.7	939.5	1424	1688.2	1448.7	1425.5	1479
1584.1	1345.4	1504.8	1372	1555.2	1200.1	1482.4	1470.1	1321.7	1416	1443.1	1428.1	1457.8	1395.1	1108.2	1425.1	1518.7	1462.6	1393	1340.2	1379.5	1505.8	1352.6	1247.2	1414.4	1446.5	1425.7	1330.9	1453.5	1682	1566.1	1443.5	1469.6	1347.1	1413	1426.5	1389.7	1376.8	1154.3	1127.5	1234.3	1160	1322.2	1347.1	974.63	1455.3	1666.4	1452.2	1436.5	1453.6
1560.9	1329.7	1472.7	1362.4	1529.3	1191.9	1456.6	1443	1306.1	1399.1	1420.6	1410.1	1436.2	1397.2	1091.3	1436.9	1494.5	1446.5	1373.2	1324.1	1360.1	1474.4	1334	1234.9	1396	1431.5	1395.2	1316.2	1436.2	1656.5	1547.2	1443.6	1478.6	1332.3	1397.8	1407.9	1369.8	1357.1	1139.4	1204.5	1218.2	1145	1306.8	1323.5	1036.6	1481.8	1644.8	1448.7	1442.9	1426.3
1537.5	1315.4	1441.3	1363.5	1504.9	1196.9	1431.7	1417.3	1291.6	1382.9	1399.1	1393	1415.8	1404.8	1076.2	1459.8	1471.7	1437.2	1354.6	1309.4	1341.6	1445	1318.1	1226.6	1378.6	1417.2	1366.5	1302.8	1419.8	1632	1529	1446	1499.5	1319.7	1386.9	1390.1	1351.3	1338.4	1125.3	1275.4	1203.1	1130.9	1294.4	1298.7	1149.2	1500.6	1623.3	1437.3	1446	1398.5
1515.1	1302	1411.9	1368.4	1481.8	1204	1407.8	1392.9	1277.8	1370.6	1378.7	1376.8	1396.8	1419.3	1062.6	1468.8	1450.3	1439.6	1336.9	1296.1	1324	1417.3	1316.6	1233	1362.2	1403.8	1339.4	1290.3	1404.3	1608.4	1511.8	1456.9	1531.7	1320	1391.9	1373.3	1334.3	1320.8	1112.3	1304.7	1187.8	1121.9	1291.8	1274.3	1276.4	1513.7	1602	1419.6	1446.9	1372.7
1493.6	1289.4	1384.3	1378.8	1460.3	1217.7	1385.1	1369.8	1264.5	1372.7	1359.5	1361	1379.1	1448.3	1050.1	1473.4	1430.3	1449.9	1320	1284	1307.5	1391.1	1328.9	1242.1	1355.7	1391	1313.7	1278.6	1389.7	1585.7	1495.2	1476.4	1553.9	1333.6	1402.1	1357.5	1318.6	1304.5	1100.3	1315.2	1173.2	1136	1295.7	1250.4	1423.3	1520.3	1581.1	1398.7	1442	1346.5
1473	1284.3	1358.1	1398.1	1440.2	1242.1	1363.6	1348	1260.7	1379.3	1341.2	1345.7	1362.3	1461.6	1038.4	1476	1411.5	1470.4	1310.4	1272.9	1292.1	1366.3	1352.1	1258.7	1361.8	1378.9	1289.3	1275.3	1375.8	1563.9	1479.2	1490.7	1562.2	1356.3	1421.1	1342.2	1304.3	1289.6	1089.5	1320	1159.7	1156.3	1305	1227.1	1569.1	1520.8	1560.5	1375	1430.9	1321.3
1453.2	1290	1333.3	1405.6	1421.2	1250.3	1342.8	1327.5	1266.1	1391.1	1323.9	1339	1346.5	1468.2	1034.1	1477	1394.1	1504.2	1313.6	1266.1	1277.7	1342.8	1381.4	1286.5	1376.6	1368.2	1266.4	1281.9	1362.8	1543.1	1468.7	1494	1565.6	1386.4	1453.9	1327.3	1291.3	1276	1079.4	1319.4	1147.1	1194.8	1327.7	1204.4	1718.7	1514.9	1540.6	1350.1	1415	1297.3
1434.4	1306.1	1309.8	1409.4	1403.1	1254.9	1322.8	1308.5	1276.4	1409.4	1312.4	1342.9	1339.7	1472.4	1038.6	1477.1	1382.9	1527.5	1326.6	1275.7	1264.1	1320.6	1392.7	1295.8	1414.3	1365.6	1245.1	1297.3	1352	1523.2	1469.7	1493.6	1564.7	1398.4	1467.6	1322	1279.5	1263.2	1069.7	1313.4	1135.4	1276.9	1353.2	1182.2	1843.3	1503.2	1521.3	1325.2	1396.6	1274.5
1416.5	1329.7	1287.8	1412	1398.9	1258.1	1313.3	1290.8	1305.3	1414.4	1315.5	1352.5	1345.2	1474.7	1048.5	1473.8	1392.9	1536.1	1346.3	1297.4	1251.4	1299.9	1397.6	1301.1	1459.6	1365.6	1225.3	1326.1	1352.5	1504.4	1477.2	1490.7	1557.6	1403.5	1473.4	1327	1268.6	1257.3	1072.8	1289.8	1124.6	1360.4	1373	1160.5	1910.5	1487.6	1502.7	1302	1376.2	1252.7
1399.5	1370.2	1267.2	1414	1398.2	1259.7	1316.8	1274.4	1332.9	1416.2	1324.7	1376.4	1359.9	1474.9	1075.4	1464.2	1422.3	1539.6	1381.3	1332	1242	1280.6	1401.1	1304.6	1475.4	1368	1207.4	1368	1357.3	1486.6	1491.2	1481.7	1543.9	1406.6	1477.9	1337.4	1264.1	1264.3	1085.3	1257.8	1114.4	1416.5	1387.5	1139.4	1919.4	1468.5	1484.7	1278.3	1355.6	1231.8
1383.6	1395.8	1248.2	1414.3	1402.1	1258.2	1325.9	1258.8	1346.5	1416.7	1342.4	1399.9	1390.6	1469.3	1113.6	1450.4	1466.4	1538.7	1400.9	1373.2	1247.3	1262.8	1403	1306.5	1482.5	1379.3	1190.9	1393	1367.5	1469.8	1518.8	1468.9	1526	1408.3	1481.5	1366.9	1271.3	1281.5	1106.4	1222.7	1105.8	1431.5	1396.4	1118.9	1910.9	1448.7	1467.4	1255.3	1336.2	1211.9
1368.7	1405.6	1230.8	1409.5	1423.6	1250.2	1354.1	1248.1	1352.3	1416.5	1377.2	1406.2	1433.8	1457.4	1156.4	1433.7	1506.7	1531.4	1408.4	1388.2	1255.4	1246.4	1401.4	1305	1487.7	1397.5	1175.3	1403.8	1390.2	1453.8	1531.2	1453.3	1505.1	1406.2	1482.7	1392.8	1285.2	1309.4	1166.8	1188.7	1104	1442.6	1400.1	1099.1	1892.4	1427.1	1454.8	1233.1	1316.2	1192.8
1354.4	1409.2	1214.6	1400.1	1473	1237.6	1381.2	1258	1353	1414.1	1391.9	1409.7	1450.6	1440.5	1198.2	1415.5	1520.8	1517.2	1410	1398	1271.4	1230.7	1391.7	1296.3	1491.3	1408.5	1165.8	1406.9	1401.4	1438.4	1537.4	1436.4	1482.7	1396.2	1476.2	1404.3	1308.5	1362.5	1233.6	1155.8	1107.1	1451.2	1399.1	1080.1	1852.3	1404.9	1459.8	1211.7	1296.7	1174.5
1340.7	1408.2	1199.4	1387.4	1525.5	1221.7	1394.3	1271.7	1349.1	1405.7	1399.5	1411.2	1457.4	1421.1	1235.2	1397.5	1529.6	1498.6	1408	1402.8	1301.3	1220.8	1375.2	1282.5	1492.6	1413.5	1162.6	1405.6	1406.5	1431.7	1541.1	1418.7	1459.7	1379.8	1462.9	1408.1	1352.5	1410.6	1285.4	1123.6	1114.7	1451.5	1393.1	1062.1	1813.3	1382.6	1471.1	1191	1277.8	1157.2
1334.1	1400.2	1196.5	1372.7	1543.8	1204.1	1399.6	1298.9	1337.3	1393.1	1404.1	1410.8	1462.5	1401.4	1271	1378.2	1532.7	1477	1397.9	1403.5	1313	1234.9	1354.3	1265.2	1484.3	1415.7	1164.7	1397	1410.3	1435.2	1542.5	1400.6	1436.6	1359.7	1445	1407.8	1376.2	1427.9	1303.5	1093.7	1134.8	1438.3	1382.9	1045.2	1768.6	1360.4	1490.6	1170.9	1259.4	1140.8
1337.1	1384.7	1212	1356.7	1552.7	1185.7	1400	1353	1320.6	1377.6	1406.6	1405.7	1466.2	1379.9	1303.5	1359	1534.2	1454	1381.3	1397.1	1318.2	1252	1330.9	1246	1467.2	1415.4	1179.5	1381.3	1413.3	1443.1	1543.1	1382.5	1413.9	1337.7	1425.6	1404.8	1387.4	1436.9	1310.1	1066.3	1160.1	1416	1369.6	1029.4	1725.1	1338.3	1521.8	1151.4	1241.5	1125.5
1345.2	1364.8	1241	1340	1558.2	1166.9	1397.9	1392.3	1300.8	1360.5	1407.8	1393.8	1467.5	1358.3	1331.8	1340.1	1530.8	1431.6	1360.1	1383.9	1322.1	1284.9	1306.1	1225.9	1444.5	1411.2	1209.9	1361.2	1413.7	1467.9	1540.3	1365.6	1392.1	1316.1	1403.5	1393.9	1394.8	1443.4	1314.2	1042.4	1187.1	1388.4	1353.3	1014.4	1680.3	1316.8	1546.7	1132.6	1224	1111.4
1369.2	1342.1	1284.9	1323	1562.2	1148.5	1387.9	1403.6	1280.6	1342.3	1405.1	1377.2	1459.7	1337	1353.1	1321.8	1517	1408	1336.7	1365.1	1324.9	1347.9	1280.8	1205.5	1418.7	1402.6	1296.2	1338.6	1409	1496	1530.5	1348.3	1371.4	1293.2	1380.7	1377.3	1399.8	1448.7	1314.8	1019.4	1213.1	1358.9	1335.9	1003.2	1638.1	1295.9	1555.7	1114.6	1206.9	1098.4
1393.3	1319.7	1345.7	1306.2	1562.2	1130.6	1371.3	1407.3	1258.5	1323.5	1395.4	1357.7	1443.2	1316.5	1363	1304.4	1495.8	1384.8	1312	1343.4	1325.4	1390.7	1255.6	1185.5	1391.4	1390.8	1375.2	1316.4	1399	1505.9	1515.7	1331.6	1351.9	1270.6	1357.8	1357.4	1401.5	1453.2	1305.1	998.23	1240.2	1328.5	1318.9	1010.3	1596.7	1275.9	1557.4	1097.4	1190.1	1086.2
1405.3	1295.9	1390.1	1289.9	1550.9	1113.8	1350.2	1406.1	1236.4	1305.4	1378.7	1337.1	1421.5	1297	1361.7	1288	1469.9	1362.5	1287	1320.1	1318.6	1402.6	1231	1166.1	1363.6	1376.8	1412.5	1292.8	1385.3	1511.2	1498.7	1315.7	1333.7	1248.9	1335.3	1335.8	1396.8	1450.1	1288.3	978.69	1266.6	1298.1	1300.5	1024.4	1558.3	1257.1	1553.5	1081.1	1173.8	1080.2
1410.7	1272.4	1407.3	1274.2	1530.9	1098	1326.6	1394.3	1214.8	1286.4	1357.6	1317.1	1396.8	1278.7	1354.4	1272.4	1441.5	1341.4	1262.3	1296.5	1305.6	1405.8	1207.3	1147.9	1336.2	1361.6	1418	1269.8	1369.3	1515.3	1478.7	1300.6	1316.7	1228.2	1313.7	1314.8	1383.4	1439.6	1267.8	960.46	1291.2	1268.7	1282	1052.3	1525	1239.7	1545.6	1065.8	1158	1097.6
1411.4	1249.9	1410	1259.4	1504.7	1083.5	1301.5	1374.3	1194.2	1267.7	1334	1296.1	1370.5	1261.6	1342.3	1257.8	1413.7	1321.6	1238.3	1273.4	1288.5	1403.4	1184.9	1130.8	1311.1	1345.5	1415.3	1247.8	1351.8	1518.2	1457.6	1286.3	1300.9	1208.9	1293.3	1292.5	1364.9	1424.4	1245.4	943.35	1312.2	1242.5	1263.4	1114.7	1493.5	1223.8	1532.2	1051.7	1142.7	1122.4
1407.8	1228.9	1406.2	1245.5	1475.4	1070.2	1275.8	1347.5	1174.9	1249.5	1309.3	1275.4	1343.9	1245.6	1325.2	1243.9	1384.2	1303.2	1215.5	1251.4	1269.1	1388.5	1163.9	1115.1	1285.9	1329.2	1407.7	1227.4	1333.5	1519.3	1436.1	1272.6	1286	1191	1274.2	1270.6	1344.8	1406.7	1221.5	927.3	1326.3	1216.9	1244.9	1180.4	1465.3	1209.4	1515.4	1038.3	1128.2	1163.8
1397.6	1209.4	1396.5	1232.5	1446.4	1058	1250.1	1318.1	1156.9	1232	1284.2	1255.3	1317.5	1230.8	1304.9	1230.8	1355.5	1286.2	1194	1230.8	1248.5	1365.3	1144.3	1100.7	1262.4	1313	1384.3	1208.6	1315	1513.4	1415.9	1259.6	1271.9	1174.5	1256.4	1249.5	1322	1387.1	1197.2	912.3	1331	1193.5	1226.8	1235.4	1440.2	1196.4	1496.6	1026.6	1114.4	1237
1382.9	1191.7	1371.8	1220.3	1415.5	1046.9	1226.2	1289.6	1140.4	1215.3	1260.6	1236.2	1293.3	1216.9	1283.4	1218.1	1327.9	1270.3	1174	1212	1227.5	1335.2	1126	1087.6	1240.7	1297.2	1350.5	1191.6	1296.7	1501.1	1395	1247	1258.3	1159.3	1240	1229.5	1298.7	1366.3	1173.7	898.43	1330.9	1172.4	1209.2	1248.4	1417.6	1184.2	1477.8	1030	1101.5	1292.5
1365.2	1175.6	1342.6	1208.9	1385.2	1036.7	1201.9	1259.8	1125.3	1199.5	1236.5	1218.1	1269.1	1203.8	1260.4	1205.7	1301.9	1255.5	1155.5	1194.9	1206.7	1302.8	1109	1075.6	1220.8	1282.1	1311.7	1176.3	1278.9	1484.3	1374.8	1234.6	1249.4	1145.3	1224.8	1210.8	1275.6	1345.4	1152.8	885.83	1325.5	1153.4	1192.3	1258.9	1396.5	1180.1	1457.4	1042.6	1089.3	1335.9
1345.9	1161.1	1307.2	1198	1355.9	1027	1178.7	1230.7	1111.6	1184.4	1213.4	1201.1	1246.4	1191.2	1237	1193.5	1277.9	1241.5	1138.3	1179.6	1186.4	1271.7	1093	1064.4	1202.6	1267.7	1271.7	1162.7	1262	1464.8	1355.6	1222.4	1240.1	1132.1	1210.7	1193.3	1253.5	1324.9	1132.4	874.52	1316.9	1136.4	1176.5	1266.5	1384.8	1179.5	1436.7	1065.1	1077.7	1351.9
1325.7	1148	1270.8	1187.5	1328.3	1017.7	1156.8	1203.3	1098.9	1170.1	1191.6	1185.3	1225.5	1178.8	1214.1	1181.4	1255.8	1227.9	1122.5	1166	1167.2	1239.5	1077.9	1054	1185.9	1254.1	1232.5	1150.4	1246	1443.8	1337.4	1210.3	1227.8	1119.7	1197.4	1177.2	1232.8	1305	1114	863.97	1305.1	1120.7	1161.8	1274.5	1393.8	1182.1	1416.1	1118.5	1076	1360.4
1305.3	1136	1235.3	1177.6	1302.6	1008.7	1136.3	1177.7	1087.1	1156.3	1171.3	1170.4	1206.3	1166.7	1193.2	1170.2	1235.6	1215	1107.6	1153.9	1149.2	1208.6	1063.3	1043.9	1170.6	1241.4	1195.2	1139.2	1231.1	1421.9	1320.4	1199.1	1215.1	1107.7	1184.6	1162.2	1213.7	1285.7	1097.5	877.62	1291.7	1106	1148.4	1274.7	1420.3	1188	1395.9	1182	1085.5	1362.9
1285.1	1124.9	1201.5	1167.5	1279	999.65	1117.1	1154.3	1076	1142.9	1152.5	1156.5	1188.7	1155.3	1172.5	1159	1217.1	1202.1	1093.6	1142.9	1132.6	1179.6	1049.3	1034.1	1156.3	1229.5	1160.5	1128.9	1217.2	1400	1304.4	1187.3	1202.7	1096.1	1172.5	1148.3	1196.4	1267.2	1082.9	958.48	1277.2	1102.1	1136.4	1265.2	1461.4	1209.8	1376.2	1240.4	1105.3	1358
1265.7	1114.3	1171.5	1158.1	1257.3	991.94	1099.2	1133.1	1065.1	1129.7	1135	1143.3	1172.7	1143.6	1153.3	1147.4	1200.2	1191.1	1080	1132.9	1117.3	1153	1035.2	1024.3	1142.6	1218.3	1130.3	1119.1	1204.2	1378.3	1289.3	1175.8	1190.4	1084.3	1160.9	1135.2	1180.9	1249.3	1069.9	1034	1261.7	1116.1	1125.5	1250.1	1509.1	1266.5	1357.3	1267.6	1152.2	1343.1
1247.2	1104.2	1142.4	1148.4	1237.6	984.03	1082.3	1114.1	1054.4	1116.8	1118.8	1130.6	1157.9	1131.9	1135.9	1136	1184.5	1179.8	1066.8	1123.5	1103.4	1128.7	1022.1	1015.6	1129.3	1207.6	1101.5	1109.4	1192.1	1357.4	1275	1164.4	1178.4	1073.3	1148.9	1122.7	1167.1	1232	1058.2	1141.9	1245.6	1144.1	1115.2	1231.5	1548.7	1327.2	1339.3	1281.1	1209.1	1322.3
1229.8	1094	1116	1138.8	1219.5	975.32	1066.2	1097	1043.9	1104.7	1103.7	1118.1	1144.1	1120.5	1120.3	1124.7	1169.7	1167.6	1053.7	1114.6	1090.6	1107	1008.5	1006.7	1116.2	1197.4	1075.9	1100	1180.7	1337.6	1261.3	1153.2	1166.5	1061.9	1137.2	1110.5	1154.9	1215.4	1047.3	1254.6	1229.8	1192.9	1111.6	1210	1576.3	1373.9	1321.9	1284.9	1254.6	1298.1
1213.7	1084.6	1092.4	1129.4	1202.8	966.72	1050.7	1081.6	1034.1	1092.1	1089.3	1105.7	1130.9	1109.2	1106.4	1113.6	1155.4	1155.5	1041.9	1106	1078.8	1087.6	995.25	997.34	1104.1	1187.6	1053.4	1091.3	1169.7	1318.9	1247.9	1142.1	1154.8	1050.6	1125.6	1098.8	1143.9	1199.3	1042.2	1393.3	1215.2	1249.8	1110.7	1186.9	1594.3	1390.4	1305.4	1285.8	1266.9	1272.7
1198.7	1074.7	1071.6	1120	1187.2	958.22	1035.8	1067.7	1023.9	1079.8	1075.5	1093.5	1118	1098	1104.2	1102.6	1145.8	1143.6	1030.1	1097.3	1067.9	1070.4	982.2	988.08	1091.5	1178.2	1033.7	1082.3	1159	1301.4	1235.1	1131.1	1143.2	1039.5	1114.2	1086.9	1133.9	1183.9	1046.3	1574.8	1200.6	1306.6	1111.9	1163.7	1602.2	1396.3	1289.4	1279.1	1274.9	1246
1184.9	1065.1	1053.2	1110.8	1172.2	949.81	1020.9	1054.7	1013.9	1067.7	1062.1	1082.1	1105.4	1087	1141.1	1091.7	1135.4	1132	1017.7	1088.7	1057.4	1055	969.39	978.93	1079.1	1168.5	1016.5	1073.4	1149	1285.1	1222.1	1120.2	1131.7	1028.5	1103	1076.5	1124.5	1169.1	1058.5	1745.8	1187	1359.4	1115.3	1142.1	1602	1400	1274	1265.1	1278.4	1219.8
1172.1	1055.5	1036.9	1101.7	1158	941.49	1007.7	1042.4	1003.9	1055.8	1048.8	1070.2	1093.7	1076.1	1195.3	1080.8	1122.5	1120.4	1005.4	1080.2	1047.1	1041.1	956.81	969.9	1066.9	1159	1001.3	1064.6	1138.7	1270	1211.1	1109.4	1120.2	1017.7	1092	1065.9	1115.5	1155.1	1081.7	1891.9	1174.4	1407.4	1128.7	1120.2	1594.2	1400.1	1259	1246.5	1280.8	1196.1
1160	1046.1	1022.4	1092.7	1143.7	933.22	994.36	1030.2	994.16	1044.1	1037.1	1058.6	1081.5	1065.3	1280.2	1069.8	1109.2	1109	993.4	1071.9	1037	1028.2	944.44	960.96	1054.9	1149.6	987.73	1055.9	1128.5	1255.8	1199.8	1098.4	1108.4	1007	1081.1	1054.5	1106.6	1141.9	1122.8	1975.3	1162.8	1448.4	1172.8	1099.5	1582.2	1390.7	1244.1	1225.7	1279.5	1172.8
1148.5	1036.8	1009.2	1083.7	1130.4	924.91	980.33	1018.3	984.5	1032.6	1025.3	1047	1069.5	1054.4	1393.6	1058.6	1096.1	1097.6	981.57	1063.6	1027.5	1015.9	932.23	952.07	1043.2	1140.3	975.24	1047.3	1118.5	1242.3	1187.4	1087.2	1096.9	996.44	1070.3	1043.2	1098.4	1129.5	1165.6	1987.3	1158.3	1486.3	1223.8	1080.1	1564	1375.3	1233.5	1202.8	1271.5	1151.3
1137.2	1027.6	996.88	1074.5	1116.6	916.41	966.59	1007.1	974.93	1021.2	1012.6	1035.7	1057.7	1043.2	1553.4	1047	1083.2	1086.1	969.9	1055.5	1017.7	1003.8	920.04	943.13	1031.6	1131.2	963.24	1038.8	1108.6	1229.4	1175.1	1075.7	1084.4	985.82	1059.5	1032.1	1089.9	1118.1	1204.5	1958.3	1177.3	1517.3	1264.5	1062.2	1539.3	1356.5	1222.2	1179.1	1258	1131.7
1126.3	1018.5	984.77	1065.2	1103.1	907.6	953.12	995.39	965.38	1009.9	1000.2	1024.5	1046.1	1031.7	1707.4	1035	1070.6	1074.3	958.36	1047.5	1008	991.8	907.72	933.99	1020.2	1122.1	951.21	1030.3	1098.9	1217.1	1163	1063.8	1071.5	975.02	1048.6	1021.1	1081.6	1107.3	1242.7	1922.2	1209.7	1536.8	1281.8	1045.5	1511.2	1336.1	1207.9	1156	1241.5	1114.2
1116	1009.2	972.86	1055.5	1089.8	898.81	940.4	983.88	955.7	998.58	987.91	1013.5	1034.7	1019.8	1816.8	1022.7	1059	1062.1	946.81	1039.4	998.4	980.52	895.1	924.51	1008.7	1113.2	939.09	1021.7	1089.3	1204.7	1151.1	1051.6	1058.1	963.89	1037.4	1010.3	1073.4	1099.3	1277.5	1880.4	1262.1	1540.5	1288.1	1030	1482.1	1313.3	1193.7	1134.9	1223	1098.4
1105.4	999.77	960.81	1045.5	1077.4	889.09	928.53	972.53	945.75	987.06	975.85	1002.6	1023.4	1007.4	1894.7	1010	1049.1	1049.5	935.1	1031.4	988.95	968.77	882.05	914.58	997.64	1104.8	927.03	1012.8	1079.8	1193.2	1139.3	1039.1	1044.4	952.32	1025.8	999.54	1065.3	1105.8	1308.7	1827.4	1342.6	1529.4	1291.8	1015.3	1454.2	1290.3	1180.5	1114	1203.4	1084.2
1094.9	989.93	950.31	1035	1067.2	878.88	916.75	961.34	935.38	975.25	963.98	991.59	1012.3	994.57	1931.1	997.15	1039.5	1036.4	923.07	1023	979.63	957.17	868.5	904.13	985.61	1095.9	915.66	1003.5	1070.4	1181.2	1127.6	1026.5	1030.5	940.22	1013.8	988.8	1057.3	1117.4	1335.5	1771.1	1444.3	1508.7	1292.1	1007	1424.9	1269	1166.8	1094.7	1183.9	1071
1084.6	979.56	939.58	1024.3	1059	868.22	905.27	950.51	925.04	963.08	952.24	980.44	1001.1	981.44	1938.3	984.26	1029.7	1023.5	910.58	1014.3	970.41	945.72	854.42	893.16	973.09	1086.9	903.82	993.7	1061	1169.5	1116	1013.8	1016.6	927.61	1001.2	977.91	1049.3	1138.1	1355.4	1718.8	1553.3	1482.9	1285.5	1003.1	1396	1247.3	1153.3	1076.9	1165	1061.6
1074.5	968.61	927.91	1013.2	1050.4	857.26	892.82	940.26	913.63	950.54	940.53	968.98	989.8	968.18	1930.6	971.56	1018.5	1009.7	897.56	1005.1	961.26	934.43	839.92	881.75	960	1077.8	892.12	983.27	1051.5	1158	1104.3	1001.4	1003.1	914.58	988.22	966.71	1041.5	1187.6	1363.9	1666.9	1645.3	1454.7	1273.6	1002.5	1367.7	1226.5	1140	1060.7	1147.1	1067
1064.5	957.09	916.39	1002.1	1040.2	846.2	879.94	930.24	901.71	937.65	928.69	957.1	978.14	955.01	1916.3	959.28	1006.5	995.78	884.01	995.25	952.09	924.74	825.14	870.06	946.31	1068.4	883.17	972.27	1041.8	1146.6	1092.3	989.29	990.11	901.28	974.92	955.08	1033.5	1238.6	1361.7	1616.8	1708.8	1427.1	1258.7	1003.7	1340.1	1206.7	1126.8	1045.9	1131	1078.4
1054.6	945.07	906.7	991.07	1029.3	835.28	866.56	919.93	889.41	924.51	916.54	944.77	966	942.2	1893.5	947.65	993.48	981.98	870.01	984.8	942.75	917.67	810.33	858.31	932.09	1058.6	880.61	960.78	1031.7	1135.4	1080.7	977.84	977.97	887.96	961.52	942.97	1025.4	1277.2	1353.6	1569.9	1741.5	1397.1	1242.3	1012.3	1313.5	1187.8	1113.7	1032.1	1115.3	1099.4
1044.8	932.75	901.31	980.32	1016.6	824.78	852.64	909.11	876.91	911.29	903.96	932	953.28	929.99	1862.9	936.86	979.68	968.61	855.74	973.85	933.09	911	795.78	846.76	917.52	1048.4	882.76	949.01	1021.2	1124.4	1068	967.16	966.84	874.88	948.25	930.36	1016.9	1290.9	1340.8	1527.5	1760.1	1367.3	1223.1	1042	1288.2	1169.6	1100.6	1018.9	1100.8	1143.1
1035	920.38	898.55	970.07	1002.8	814.97	838.17	897.68	864.48	898.18	890.85	918.88	939.98	918.65	1827.9	927.02	965.15	955.93	841.44	962.56	922.99	903.21	781.81	835.71	902.83	1037.9	881.45	937.22	1010.3	1113.4	1054.9	957.36	956.86	862.35	935.42	918.01	1007.9	1296	1322.7	1491.6	1768.9	1338.2	1203.8	1081.8	1264.4	1152.3	1087.2	1012.9	1087.4	1187.3
1025.1	908.24	893.94	960.51	988.21	806.06	823.25	885.55	852.42	885.41	877.22	905.58	926.16	908.33	1794.3	918.03	950.01	944.2	827.4	951.17	912.37	893.61	768.74	825.42	888.36	1027.2	877.51	925.71	999.03	1102.5	1041.5	948.27	947.83	850.66	923.28	904.76	998.28	1299.7	1301.3	1458.2	1773.6	1311.9	1185.7	1126.5	1242.5	1135.6	1073.6	1016.7	1075	1234.4
1015	896.67	885.68	951.78	972.85	798.22	808.02	873.34	841.02	873.21	863.13	892.34	911.99	899.15	1759.4	917.49	934.48	933.59	813.94	939.99	901.22	882.35	756.82	816.6	874.43	1016.3	870.56	914.81	987.46	1091.4	1027.8	948.7	956.8	840.05	912.09	891.44	988.07	1300.5	1278.9	1428.8	1778.6	1285.8	1167.3	1168.9	1222.5	1119.6	1059.6	1026.5	1063.2	1279
1004.5	885.98	874.63	943.86	956.93	791.46	792.72	859.8	830.55	861.79	849.49	879.4	897.71	891.38	1725.9	946.4	918.83	924.12	801.37	929.34	889.6	869.82	746.24	808.42	861.4	1005.5	860.07	904.81	975.77	1080.1	1014	978.46	978.31	830.66	902.03	878.34	977.32	1293.4	1255.9	1403	1775	1261.8	1149.6	1212.2	1204.6	1104.4	1045.2	1058.3	1051.8	1317.7
993.63	876.4	861.79	939.9	940.67	788.74	777.64	845.63	821.23	851.29	835.07	867.03	883.65	903.08	1692.6	1017.7	903.42	921.69	789.95	919.52	877.66	856.96	736.9	801.29	849.56	994.95	845.98	895.95	964.16	1068.4	1000.4	1027.9	1013.8	822.41	893.11	865.75	966.19	1280.8	1232.1	1380	1762.9	1240	1132.7	1253.2	1188.8	1089.8	1030.5	1099.4	1045.9	1354.7
982.23	868.11	848.43	955.07	924.4	796.2	763.1	831.08	813.17	841.8	820.82	855.5	870.12	926.17	1660.3	1128.6	888.58	948.44	779.86	910.8	865.61	842.56	740.89	800.64	839.11	984.86	830.38	888.38	952.85	1056.2	987.13	1106.8	1074.2	823.48	890.83	853.95	954.91	1264.9	1208.9	1358.6	1745.3	1220.6	1116.5	1291.5	1174.5	1076.2	1015.6	1140.5	1049	1387.4
970.4	860.97	833.36	977.66	908.45	811.97	749.42	816.45	805.69	833.23	807.1	844.98	857.46	963.29	1629.7	1252.9	874.7	985.71	770.97	903.33	853.72	827.46	787.43	829.16	830.12	975.4	813.77	881.85	942.1	1043.6	974.52	1225.4	1152.6	860.39	904.91	843.18	943.77	1247.2	1188	1349.9	1725.1	1203	1101	1326	1162.8	1063.5	1000.7	1183.6	1058.8	1413.8
958.24	863.33	817.51	1016.1	893.21	837.66	736.87	802.11	816.7	844.67	794.23	835.61	845.96	1063.5	1602.3	1393	862.7	1047.6	774.6	897.07	842.27	811.97	851.51	890.19	829.17	967.15	796.47	887.24	932.1	1030.6	962.77	1353.9	1273.1	949.6	930.18	833.58	933.1	1227.8	1167.4	1347.1	1703.7	1205.6	1086.1	1353.5	1174	1051.7	985.86	1224.6	1079.8	1429.3
945.93	902.18	801.13	1104	879.02	895.44	725.65	788.46	865.27	866.78	782.46	827.13	835.83	1203.5	1574.9	1507.8	851.48	1144.8	807.01	896.97	831.56	796.44	949.9	974.1	845.73	961.31	778.83	933.05	923.01	1017.3	952.02	1474.9	1427.5	1066.7	973	825.15	923.21	1207.8	1148.4	1349.9	1681.9	1263.9	1071.8	1369.5	1212.7	1040.9	971.41	1262.7	1112.7	1431.7
933.69	996.98	784.59	1215.9	866.2	955.88	715.77	775.9	923.51	902.16	772	832.28	827.1	1366.9	1548.9	1605	841.81	1279.6	864.53	927.69	821.82	781.3	1085.1	1042.5	875.16	954.45	761.2	995.34	914.86	1004	942.31	1574.1	1586.9	1169.8	1084.7	824.19	914.36	1188.2	1131.4	1357.4	1660.4	1367.6	1058.1	1372.7	1266.4	1031	957.57	1297.7	1146.5	1429
921.78	1115.8	768.31	1342.7	854.94	1040.5	717.44	764.75	1007.8	1004.1	762.86	877.38	826.28	1501.5	1524.3	1664.4	838.57	1388.8	951.67	966.12	813.24	766.96	1256.5	1114.5	924.11	953.65	744.01	1073.2	910.09	990.78	938.12	1641.3	1718.4	1288.8	1225.6	841.09	906.75	1170.4	1116.3	1385	1639.4	1533.9	1044.9	1369.4	1336.2	1027.1	944.52	1328.4	1182.2	1421.5
910.47	1206.7	752.74	1454.5	845.19	1141.3	758.31	755.22	1084.6	1136.7	763.38	948.51	843.08	1619	1500.9	1686	869.41	1510.5	1077	1028.7	805.84	753.86	1445.1	1188.7	1059.9	970.76	727.75	1169.9	914.74	978.01	948.65	1667	1808.3	1460.8	1377.4	869.6	900.46	1152.8	1103.1	1445	1619	1692.7	1032.4	1361.2	1402.2	1044.3	932.44	1350.1	1216.5	1408.7
899.98	1336.4	738.33	1546.2	847.91	1281.6	855.55	747.41	1222.9	1279	800.72	1057.6	872.53	1704	1478.8	1693.3	908.56	1658.5	1176.2	1133.5	803.16	742.33	1593.6	1263.2	1197.5	1010.1	712.9	1312.4	926.21	965.91	969.07	1681.1	1835.6	1600.6	1507.9	914.61	896.74	1136.5	1099.7	1507.3	1597.9	1870.2	1020.6	1347.8	1452.7	1066.4	921.4	1361.7	1248.7	1389.4
890.5	1472.2	725.52	1604.2	895.84	1389.6	946.5	746.76	1307.8	1412.3	892.88	1205.8	921.23	1739.6	1457.8	1698.9	976.92	1769.9	1286.2	1254	811.64	732.62	1705.1	1393	1298.2	1071.3	699.91	1459.8	946.17	954.71	1003.3	1687.5	1852.2	1692.5	1625.9	1006.3	917.86	1121.6	1131.9	1556.5	1577.6	2038.7	1009.7	1330.4	1471.8	1104.3	911.16	1362	1279.1	1366.5
882.14	1589	714.61	1624.8	1012.6	1495.2	1039.9	785.89	1400.2	1521.6	1015.1	1370.4	1053.7	1750.5	1438	1701.7	1075.8	1834.5	1410.4	1379.8	829.94	724.8	1766.2	1519.2	1409.4	1147.4	689.09	1599.4	1011.8	944.57	1082.1	1689.2	1861.3	1733.1	1730.7	1125.4	947.92	1108	1176.6	1588.9	1557.9	2152.7	999.6	1309.7	1480	1150.9	909.11	1356	1306.5	1342.2
875.42	1707.1	705.77	1631.3	1173.9	1553.2	1151.1	830.97	1546.6	1596	1118.9	1511.9	1186.7	1748.9	1419.5	1694.2	1219.5	1857.8	1574.9	1501.8	859	721.63	1784.8	1599.1	1527.9	1235.7	680.58	1707.6	1116.5	935.43	1194.7	1682.7	1865.8	1738.6	1789.8	1236.7	998.01	1095.6	1248.8	1605.7	1539	2188.8	990.33	1287.3	1480.3	1195.6	935.31	1345.1	1328	1316.7
887.63	1769.9	698.84	1631.9	1296.3	1566.1	1300	896.98	1646.7	1628.9	1224.2	1608.7	1289.4	1743.8	1402.2	1680.1	1396.9	1857.4	1695.3	1624.6	923.54	758.39	1787.3	1626.7	1691.6	1340.8	674.21	1774.4	1244.8	934.49	1341.8	1671.1	1861	1732.2	1808.1	1352.7	1056.5	1084	1344.9	1611.7	1520.8	2201.9	981.84	1264.1	1471.1	1217.7	1002.9	1329.6	1339.2	1290.8
909.82	1782.1	711.79	1627.1	1443.4	1564.9	1485.6	965.56	1694.4	1645.5	1387.4	1665.4	1400.5	1727.8	1385.8	1662.7	1558.1	1849	1762.2	1730.2	986.87	806.92	1785.8	1628.6	1817.2	1446.9	690.41	1787.1	1328.6	963.5	1494.6	1656.4	1847.2	1721	1804.8	1468.9	1134	1073.2	1451.5	1609.1	1503.3	2207.7	976.88	1242	1449.7	1228.2	1095.8	1310.7	1339.7	1265.5
947.09	1778.8	791.81	1617.8	1629.6	1556.1	1636	1055.2	1699.6	1653.1	1556.5	1678.8	1518	1705.6	1370.7	1643.7	1722.7	1831.5	1780.3	1786.8	1073	879.93	1772.7	1616.2	1886.1	1535.6	742.45	1783.4	1417.2	1005.1	1602.1	1640.3	1824.1	1702.4	1792.2	1597.9	1257.6	1069.7	1555.2	1599.2	1486.6	2207.8	987.77	1219	1422.5	1236.9	1210.8	1289.8	1335.3	1242.5
998.45	1767.1	955.63	1602.6	1808.8	1534.2	1735.5	1152.2	1687.8	1656.1	1682.5	1685	1683	1680	1369.4	1624.1	1860.1	1807.9	1782.2	1794.6	1198.6	951.48	1751.7	1596.2	1900.8	1590.3	812.57	1770.3	1507	1073.4	1693.6	1623.4	1796.3	1678.8	1774.2	1681.4	1342.9	1068.5	1668.1	1581.2	1470.7	2196.9	1001.4	1196.7	1392.6	1244.5	1314.5	1267	1327.1	1219.7
1063.9	1738.4	1084.2	1584.4	1933.8	1508.4	1775.3	1252.9	1666.3	1651.7	1754.8	1686.5	1798.7	1655.2	1379	1604.3	1937.9	1778.6	1779.7	1794	1286.3	1045.4	1726.1	1571	1900.1	1612.1	919.21	1744.2	1599.1	1151.2	1759.8	1605.6	1766.2	1650.7	1750.8	1713.3	1424.3	1070.3	1797.8	1555.6	1455.7	2167.8	1026.9	1175.4	1361.2	1248.7	1405.9	1243.9	1314.4	1198.5
1176.2	1705.3	1211.8	1566	1981.4	1490.1	1792.1	1358.2	1638.9	1642.2	1775.9	1679.7	1857	1629.4	1396.7	1584.1	1957.2	1747.5	1768.4	1784.4	1380.5	1221.2	1700.3	1549.4	1890.5	1616.1	1038.1	1712.5	1651.6	1244	1781.7	1587.9	1737.5	1621.8	1722.2	1716.5	1517	1077.3	1883.9	1524.1	1441.4	2126.4	1070.2	1155.4	1329.4	1248.8	1464.5	1222.2	1298.9	1179.3
1264.4	1669.9	1435.3	1546.1	1994.7	1468.4	1804.3	1552.2	1615	1629.1	1779.3	1664	1867.5	1604.3	1448.3	1564.3	1958.3	1716	1751.8	1764	1518.5	1347.1	1672.5	1524.4	1863.4	1617.7	1158.4	1669.2	1669.9	1370.3	1793.5	1571.1	1708	1593.3	1692.1	1710.3	1662.1	1100.6	1928.4	1490.2	1427.8	2078.7	1112.4	1137	1298.9	1240.9	1481.2	1200.1	1281.3	1162
1349.5	1633.8	1667.1	1526.3	2002.1	1446.7	1808.6	1723.2	1586.9	1613.3	1778.6	1643.9	1864	1579.6	1505	1545.9	1949.3	1685.6	1727.6	1738.6	1612.4	1485.2	1643.3	1500	1833.1	1615.4	1338.2	1631.5	1670.6	1515	1796.8	1553.7	1679.4	1566.3	1661.8	1701.8	1757.1	1133.1	1928.9	1457.9	1414.8	2032.7	1139.8	1119.9	1271.3	1226.5	1493.8	1179	1262.8	1146.6
1453	1597.5	1836.8	1507	2003.8	1423.8	1802.7	1830.3	1558	1596	1771.2	1621.6	1853.7	1555.5	1545.2	1527.1	1922.6	1656.5	1701.4	1691.9	1655.6	1687.6	1614	1474.5	1796.4	1607.7	1548.3	1593.4	1666.8	1645.8	1792.1	1536.5	1652.3	1539.2	1632.6	1682.4	1795.4	1167.3	1913.7	1424.2	1409.8	1985.1	1152.6	1114.2	1244	1208.5	1506.2	1159.1	1244.1	1144.3
1576.9	1564.4	1926.9	1488.3	1993.2	1401.6	1786.7	1869.2	1529.4	1578.9	1757.3	1599.2	1824.2	1532.5	1558.4	1508.8	1889.4	1628.5	1672.4	1648.6	1658.7	1829.9	1587	1450	1759.3	1594.4	1770.9	1558.4	1655.9	1744.4	1777.3	1519.6	1625.7	1513.2	1604.8	1657.9	1788.7	1199.7	1887.3	1391.3	1413.7	1939.6	1157.6	1147.2	1218.4	1188.6	1512.5	1140.9	1226.5	1184.6
1660	1531.6	1939.4	1469.3	1964.2	1380.4	1764.5	1855.9	1503.5	1560.4	1735	1576.6	1793.8	1511.6	1561.8	1490.9	1849.4	1601.3	1643	1609.1	1646.2	1895.9	1559.4	1426.7	1720.1	1577.9	1919.1	1523.8	1641.8	1780.3	1757	1502.9	1600.2	1489.9	1577.7	1631.2	1767.2	1232.8	1854.1	1359.2	1422.4	1895.9	1158.8	1233.9	1194.4	1166.9	1513.8	1124.3	1208.5	1245.8
1693.6	1501	1899.1	1450.9	1927.2	1358.2	1739.2	1830.1	1477.4	1541.7	1710.1	1553.7	1758.1	1490.5	1562.9	1473.5	1809.2	1575.4	1614.2	1570.2	1624.1	1898.3	1532.7	1402.3	1682.3	1559.8	1979.8	1491.6	1622.4	1796.3	1733.6	1486.5	1577	1466.6	1551.4	1606.1	1734.1	1262.7	1820	1328.1	1451.1	1854.1	1154.2	1357.7	1171.7	1144.8	1508.5	1109	1191.1	1342.2
1703.9	1472	1854.4	1434	1883.4	1336.8	1712.5	1793.3	1451	1522.9	1681.8	1531.5	1722.8	1470.4	1557.6	1456.6	1766.8	1551.9	1584.7	1535.2	1597.4	1876	1506.9	1379.3	1646.8	1542.1	1966.4	1462.2	1602	1806.6	1709.5	1470.5	1553.7	1444.5	1526.4	1580.3	1685.9	1292	1781.6	1298.1	1487	1814.7	1143.9	1514.9	1150.3	1123.4	1498.7	1108.2	1174.8	1471
1699.3	1444.1	1803.6	1417	1840.7	1316.6	1683.3	1751.3	1426.1	1504.1	1652.9	1511.1	1686	1451.1	1542.7	1440.2	1726.1	1528.2	1556.2	1500.9	1575.3	1844.3	1481.9	1358.6	1612.7	1523.4	1915	1433.6	1579.5	1813.1	1685.6	1454.9	1531.4	1423.5	1503.7	1554.6	1645.3	1317.9	1743.2	1269.4	1514.2	1779.2	1129.9	1639.3	1129.9	1104.3	1486.2	1150.6	1159.5	1647
1686.4	1418	1751.3	1400.6	1796.4	1298.5	1653.9	1711.4	1402.6	1485.4	1624.4	1490.4	1650.5	1432.7	1522.2	1424.4	1687.9	1505.8	1530.2	1469.4	1549.1	1791.9	1457.8	1338	1580.1	1505	1859.2	1406.9	1556.8	1814.6	1662.1	1439.9	1510.3	1403.5	1481.1	1529.5	1605.6	1337.6	1706.1	1242.3	1523.6	1744	1114	1763	1110.5	1085.6	1471.3	1225.6	1145.5	1807.5
1670.2	1393.8	1700.9	1385	1754.2	1280.4	1626.4	1668.3	1381.5	1466.8	1594.9	1470.3	1617	1415.1	1497.6	1409.1	1651.6	1484.4	1504.1	1440.5	1521.9	1749.6	1434.5	1318.6	1549.5	1487.2	1806.1	1382.1	1534.7	1805.5	1638.8	1425.2	1490.2	1384.4	1459.5	1505.6	1566.6	1347.5	1671.4	1217.2	1528.8	1710.8	1096.4	1881.8	1092	1068.6	1455.2	1341.3	1132.7	1930.7
1649.1	1371.2	1649.8	1370.2	1714.5	1263.3	1598	1626.5	1360.5	1448.5	1566.3	1450.9	1584.5	1398.5	1470.4	1394.4	1617	1464.2	1479	1412.3	1495.4	1701.7	1412.2	1300.3	1522	1469.3	1746.3	1360.3	1513.4	1787.9	1616.2	1410.9	1471.2	1366.3	1439.1	1484	1529.5	1347.4	1638.4	1194.2	1530.7	1679.3	1077.6	1952.6	1074.5	1053.2	1439.5	1498.2	1127.9	2002.8
1624.2	1351.1	1602.5	1356.2	1676.6	1247.1	1570.2	1587.3	1340.7	1430.6	1540.2	1431.9	1553.4	1382.5	1442.5	1385.5	1584.4	1445.2	1455	1386.3	1471.2	1656.9	1390.9	1283	1494.8	1451.5	1687.5	1338.9	1492.3	1763.3	1595.5	1407.1	1453.2	1349.1	1419.8	1462.3	1495.2	1340.9	1606.1	1173.6	1528.1	1649.5	1059.2	1990.1	1058	1039.4	1422.5	1654.9	1154.9	2034.6
1599.7	1331.5	1557.8	1342.9	1640.8	1232	1543	1550	1322	1413.1	1513.7	1413.5	1524.2	1367.6	1414.8	1397.5	1555.3	1427.2	1432	1362.4	1446.7	1612.2	1370.4	1266.7	1469.2	1434.4	1635.6	1319.2	1471.5	1735.8	1574.4	1415.7	1436.5	1332.8	1401.7	1441.6	1465.3	1330.2	1575.9	1155.4	1519.8	1621.2	1041.8	1997.9	1042.7	1027.1	1405.5	1756.2	1229.4	2040.5
1573.9	1313.2	1515.7	1331.4	1608.8	1217.7	1516.6	1514.2	1304.5	1396.2	1488.4	1395.7	1498	1363.1	1387.9	1441.6	1526.5	1410.4	1410.1	1341.3	1421.6	1571.1	1351.1	1251.5	1445	1418.7	1585.6	1301	1451.5	1708.9	1554	1434.1	1430.2	1317.2	1384.6	1421.7	1436.4	1316.2	1549	1139.5	1507.2	1594.4	1025.6	1996.9	1028.6	1015.7	1388.3	1848.5	1326	2031
1548.8	1296.3	1477	1331.9	1577.1	1204.4	1490.9	1480.8	1288.1	1379.8	1464	1378.5	1472	1373.3	1362.4	1514.8	1499.4	1404.6	1389.1	1320.8	1397.9	1530.7	1341.9	1237.2	1422.3	1402.9	1537.4	1284.3	1433.4	1680.6	1534.3	1488.8	1439.1	1308	1368.6	1402.6	1408.3	1299.6	1522.5	1125.5	1491.5	1569.2	1011.5	1985.6	1015.8	1004.9	1371.3	1926.6	1461.7	2017.4
1524.7	1280.7	1443.4	1341.9	1547.3	1191.8	1466	1449.9	1272.6	1363.7	1440.6	1362	1447.5	1398.2	1338.5	1607.6	1473.8	1414.6	1369.2	1301.9	1375.6	1493.4	1354.3	1223.6	1400.9	1387.8	1493.3	1269	1415.1	1653.1	1515.3	1567.5	1461.5	1323.5	1363.3	1384.3	1382.4	1281.8	1497.8	1114.1	1473.7	1545.5	998.08	1964.8	1004.1	1000.1	1354.3	1947.6	1602.7	1988.8
1500.9	1266.2	1411	1363.4	1519.3	1182.1	1441.9	1421.3	1258	1360.3	1418.2	1346.1	1424.4	1466.4	1316.4	1705	1449.7	1438.9	1350.3	1284.6	1355.6	1460.7	1392.8	1215.8	1381	1373.4	1455.4	1254.8	1397.7	1626.6	1496.9	1657.8	1529.1	1352.7	1373.6	1366.8	1359.7	1262.6	1474.5	1133	1455	1523.4	986.04	1938.6	993.16	1003.7	1337.6	1954.6	1729.9	1952.5
1477.6	1259	1381.2	1420.7	1492.9	1189.3	1418.7	1395.9	1251.8	1371.4	1396.8	1330.9	1402.7	1561.6	1296	1784.8	1427.1	1510.6	1332.2	1268.9	1335.7	1428.9	1457.7	1230.1	1362.2	1359.7	1419.2	1244.5	1381.1	1601	1479.2	1738.9	1626.4	1403.6	1399.6	1350.2	1337.6	1243	1452.7	1162.3	1437	1502.4	975.26	1909.2	998.29	1013.6	1321.1	1957.7	1815	1912.3
1455.4	1278.2	1353.6	1497.2	1468.1	1205.5	1396.5	1370.8	1272.3	1393.2	1376.4	1326.2	1382.3	1670.4	1277.3	1843.7	1406	1612.1	1322.8	1254.5	1316.9	1399.6	1564.1	1255.9	1344.5	1346.7	1386.3	1254.7	1365.5	1576	1462.3	1807.9	1740.8	1501.8	1471.8	1334.3	1317.2	1223.6	1432.3	1206.8	1418.2	1482.8	965.46	1877.1	1032.2	1039.3	1304.9	1953	1843.8	1872
1435.3	1340.9	1327.9	1583.2	1444.7	1237.6	1375	1347.3	1315	1455.9	1356.9	1338.6	1363.2	1774.9	1260.1	1858.3	1386.1	1730.1	1343.9	1241.3	1299.1	1372.4	1685.1	1302.3	1342	1334.8	1356.3	1276	1350.6	1552.1	1446	1838	1846.5	1617.4	1572	1318.9	1298.5	1206	1413.3	1314.6	1399.8	1476.6	956.23	1843.8	1092.9	1074.1	1289.2	1935.3	1855.8	1833
1415.2	1427.6	1303.9	1664.9	1423	1311.6	1358.6	1325.3	1380.9	1542.5	1338.3	1370.9	1345.3	1856.9	1244.2	1868.2	1367.3	1837.7	1388.7	1239.9	1282.4	1347.1	1799.2	1389	1357.3	1333	1328.5	1317.3	1336.5	1529.3	1431.3	1853.1	1940.1	1729.9	1687.3	1313.8	1281.4	1188.3	1395.6	1416.2	1382.2	1486.2	949.47	1810.6	1148.7	1112.5	1274.1	1909.3	1863.8	1795.9
1396	1538.6	1281.5	1723.4	1402.5	1403.5	1365.3	1304.8	1483.3	1637.9	1326.2	1435.8	1328.6	1885.8	1229.4	1877.1	1364.9	1931.1	1458.7	1255.3	1266.8	1323.4	1885.1	1491.6	1390	1341.2	1302.6	1398.2	1326.5	1507.5	1430.7	1861.4	1989.7	1819	1790.8	1327.8	1265.8	1171.9	1379.4	1485	1365.6	1507.4	951.98	1779.6	1208.4	1148.1	1259.3	1878.8	1868.4	1759
1377.8	1660.3	1260.5	1745.9	1384	1499.1	1386.5	1285.7	1595.8	1725.8	1339.3	1522.4	1328.6	1897.8	1215.2	1879.6	1381.1	1976.3	1567.3	1291.4	1252.1	1301.2	1923.7	1584.8	1482.6	1358.7	1278.4	1505.9	1333.1	1486.7	1442.5	1866.7	2011.9	1854.1	1878.8	1366.1	1251.6	1156.9	1364.3	1497.1	1349.9	1570.1	958.47	1747.5	1258.6	1183.4	1250	1846.9	1868.5	1723.9
1360.7	1770.6	1241.2	1761	1384.7	1571.2	1428.2	1267.9	1699.4	1790.5	1367.3	1630.2	1344.7	1905	1201.6	1872.3	1414.7	1997.4	1688.6	1376.8	1238.2	1280.5	1941.5	1670.4	1608.4	1410.7	1255.7	1631.4	1350.4	1467	1467.6	1869.8	2024.3	1865.1	1917	1430.4	1238.5	1143.4	1350.1	1503	1335.2	1647	971.26	1716.2	1301.5	1216.1	1262.8	1814.9	1856.8	1692.3
1344.6	1849.5	1223.2	1769.6	1402.8	1625.6	1520.9	1251.1	1776.9	1819.6	1418.3	1724.6	1375.2	1910.9	1188.2	1857.2	1512	2007.9	1799.7	1490.5	1232.5	1261.3	1945.9	1704.8	1748.7	1482	1234.6	1749.8	1384.3	1448.4	1536.9	1864.2	2029.8	1872	1935.7	1517	1238.3	1131.5	1342.2	1502.8	1321.4	1709.7	1000.2	1685.6	1312.4	1245.8	1287.4	1781.6	1837.4	1660.9
1329.3	1874	1206.2	1776.3	1438	1640	1637.9	1247.6	1794.1	1833	1518.4	1801.2	1467.1	1917.1	1175	1837.1	1645.2	2013.5	1879.5	1615.7	1252.4	1243.4	1941.8	1715.5	1870.7	1564	1215.2	1837	1455.8	1430.7	1623.7	1851.7	2029.5	1877.1	1945.4	1625.5	1253.8	1137.3	1356.6	1493.5	1308.3	1736	1029.7	1655.7	1319.3	1271.5	1332.2	1748.7	1813.7	1631.2
1315.1	1877.4	1211	1778	1541.8	1649	1758.5	1285.2	1804.7	1836.7	1638.3	1831.9	1590.1	1915.2	1162.6	1814.8	1793.9	2013.6	1899.2	1735.9	1293.5	1226.6	1925.4	1721.8	1969.5	1643.8	1197.2	1860.2	1545.1	1414	1728.8	1834.7	2015.6	1881.3	1950.8	1733.5	1287.3	1156.1	1378.2	1466.2	1296	1745.8	1060.5	1626.5	1322.2	1290.5	1423.3	1718.5	1788.9	1603
1310.6	1871.3	1240.4	1770.7	1682.2	1652.8	1853.5	1379	1808.1	1835.9	1756.9	1845.3	1725.8	1900.3	1149.8	1791.2	1923.8	1999.5	1913.3	1822.1	1356.3	1226.4	1900.9	1724.2	2008.8	1703.2	1180.1	1870.1	1638.9	1401.2	1831.9	1815.5	1992.3	1874.3	1950.9	1816.7	1374.4	1188.5	1414.8	1431.4	1284.1	1744.5	1088.4	1598.1	1320.5	1299	1527.6	1687.8	1763.8	1576.3
1320.4	1853.7	1300.2	1756.2	1805.1	1652.7	1908.6	1477.2	1811.5	1828.1	1846	1851.2	1842.3	1877.1	1137.2	1766.5	2029.7	1975.5	1922.3	1854.5	1453.7	1275.2	1871.4	1726.2	2026.1	1728.4	1187.7	1873.4	1715.4	1406.3	1913.5	1794.5	1963.2	1854.3	1937.3	1863	1488.1	1243.6	1476.1	1394.5	1272.5	1735.1	1116.1	1570.5	1305.9	1297.1	1643.8	1658.3	1737.6	1551
1344.9	1824.4	1437.9	1737.5	1932.8	1649.7	1925	1595.7	1810.8	1814.6	1890.1	1853.2	1935	1850	1124.7	1742.1	2074.1	1945.2	1926.7	1864.7	1560.6	1384.4	1839.7	1718.7	2033.4	1742.1	1262.6	1873.7	1772.6	1423.8	1943.4	1772.7	1931.5	1826.5	1913.9	1875.5	1613.7	1318.5	1525.4	1357.1	1261.2	1713	1141.6	1543.8	1282.6	1288.7	1753	1629.8	1711.8	1527
1411.4	1789.2	1600.5	1716.3	2055.9	1635.7	1938.1	1708.8	1798.1	1796.9	1904.4	1849.1	1968.5	1821.4	1112.5	1719.6	2092.6	1912.3	1921	1868.6	1659.8	1513.1	1805	1700.3	2035.2	1752.2	1376	1867	1786.9	1459.2	1955.3	1752.1	1899	1795.7	1884.4	1872.3	1734.4	1448.6	1545.4	1319.3	1250	1684.4	1164.2	1518.2	1254.6	1276	1837.5	1602.4	1688.1	1504.3
1502	1751.4	1759.2	1694.1	2130.7	1615.3	1948.9	1797.7	1774.9	1776.2	1915.2	1834.1	1981.7	1792.3	1100.4	1696.9	2099.8	1878.5	1903.7	1867.6	1732.7	1626.5	1770	1677.6	2026.8	1759.3	1536.5	1846.7	1797.9	1539.5	1964.4	1730.7	1866.7	1764.1	1852.5	1861.2	1820.6	1563.7	1554.3	1283.3	1239.6	1651.3	1181.5	1493.7	1225.4	1260	1888.5	1576	1664	1482.9
1605.6	1713.9	1897	1671.9	2149.7	1591.7	1957.2	1879.9	1746.3	1754.1	1923.3	1812.7	1990.1	1762.6	1088.3	1675.2	2100.9	1845.2	1877.3	1853.5	1747.3	1758.6	1737.6	1650.4	2001.5	1765.5	1695.4	1816.9	1806.6	1643.2	1971.3	1710	1834.7	1732.2	1819.9	1838.9	1853	1684.1	1556.1	1251.3	1228.7	1616.2	1190.2	1470.3	1195.1	1241.5	1909.9	1550.5	1640.6	1462.9
1705	1677.7	1982.2	1649.4	2154.1	1568	1951.3	1942.6	1714.9	1731.4	1927.5	1787.8	1993.7	1733.5	1076.3	1654.6	2090.5	1812	1846.5	1828.3	1756.8	1901.6	1704.6	1622	1966.3	1762.9	1859.5	1780.1	1811	1754.8	1976.8	1690	1803.7	1699.6	1787.7	1813.5	1863.1	1765.4	1554.5	1220	1218.1	1580.5	1190.1	1447.7	1164.9	1222.2	1914.3	1525.9	1617.8	1444.2
1777.1	1642.5	2024	1626.9	2149.1	1542.7	1933.7	1968.1	1683.2	1708.4	1917.4	1761.8	1989.3	1707.1	1064.1	1635	2062.2	1779.8	1813.4	1794.6	1760.3	1982	1673.2	1593.8	1925.8	1752.2	1943.2	1741.1	1803.2	1856.4	1971.2	1670.7	1774.2	1668.4	1755.2	1784.5	1867	1824.2	1543.5	1191.2	1207.5	1545.6	1184.6	1427.6	1136.3	1200.8	1913.8	1502.4	1595.7	1426.3
1807.5	1608.3	2023.1	1605.4	2126.3	1516.8	1908.4	1968.5	1652.1	1686.8	1895.9	1733.7	1968.1	1680.8	1051.5	1616.4	2023.6	1750.9	1779.1	1755.5	1762.8	1997.6	1643.5	1564.5	1884.1	1736.1	2014.9	1702.2	1787.1	1930.1	1955.1	1652.3	1747.8	1640.5	1723.9	1754.7	1865.9	1844.9	1524.8	1164.5	1197.1	1512	1175.3	1422.5	1111.1	1179.6	1906.1	1479.9	1574	1413.7
1820.7	1576.6	2016.2	1585.1	2089.2	1489.8	1879.2	1960.5	1619.6	1664.5	1867.4	1706	1936.1	1656.2	1038.6	1598.6	1979.8	1722.2	1743.8	1715.3	1761.7	1984.8	1615.5	1535.7	1842.9	1717.1	2055.9	1664.7	1765.7	1947.5	1932.2	1634.6	1721.7	1613	1695.7	1723.4	1851.6	1854	1502	1139.7	1186.8	1480.2	1163.1	1437.5	1086.9	1160	1893.6	1458.6	1552.9	1421.2
1830.5	1547.7	2003.7	1566.9	2044.9	1464.4	1846.1	1946.9	1588.8	1642.8	1835.9	1680.5	1898.2	1633.2	1025	1581.3	1934.8	1695.4	1709.6	1678	1749.3	1973	1589.1	1508.7	1802.2	1696.6	2044.4	1631.4	1741.9	1961	1906.3	1617.5	1697.3	1587.5	1667.9	1692.9	1825.7	1855.4	1475.7	1116.5	1176.6	1450.6	1148.6	1467	1065.3	1140.3	1876.3	1438.4	1532.4	1449.7
1837.1	1521.3	1977.4	1548.9	1997.5	1441.8	1811.3	1912.7	1561.3	1621.9	1803.1	1654.8	1858.5	1611.8	1011	1564.4	1890.6	1670.5	1678.6	1640.6	1727.3	1953.4	1564.2	1484.8	1762.6	1675.6	2019.3	1596.4	1717	1972.7	1879.1	1600.8	1674.5	1564	1642	1665.4	1791.7	1849.4	1447.9	1094.5	1166.3	1423.3	1133.1	1511.3	1046.2	1121.9	1855.5	1419	1512.4	1499
1840.7	1498.6	1929.4	1532	1950.3	1419.9	1776.5	1870.3	1534.5	1601.6	1768.1	1630.5	1819.1	1591.7	996.43	1547.8	1847.1	1647.2	1647.8	1605.5	1699.9	1910.1	1540.5	1461.7	1725.2	1654.6	1992.3	1563.9	1692.1	1978.1	1851.1	1584.4	1652.9	1542.2	1618	1638.1	1752.4	1836.3	1420	1073.7	1155.9	1398.2	1115.6	1549.7	1029.4	1104.9	1833.1	1402.3	1493.1	1557.6
1832.2	1476.9	1874.3	1516.1	1904.4	1399.8	1744.1	1824.3	1509.9	1581.9	1733.3	1607.4	1780.2	1572.7	981.58	1531.3	1805.1	1625.4	1618.9	1571	1670.7	1860.3	1517.6	1440.5	1692.1	1633.1	1946.1	1535.6	1666.9	1974.7	1823.1	1571.6	1632.5	1521.9	1595.6	1612.5	1712	1815	1394.4	1053.9	1145.3	1375.1	1097.7	1561.1	1014.7	1089.7	1811.2	1401.1	1474.7	1604
1814	1457.2	1821.7	1500.8	1859.6	1381.4	1711	1781.2	1487.3	1562.8	1701.5	1585.7	1741.7	1554.5	966.63	1516.9	1765.6	1604.8	1592	1539.3	1641.1	1809.8	1495.4	1421	1659.9	1612.1	1891.6	1508.7	1641.7	1960.2	1795.8	1558.3	1612.8	1502.8	1574.8	1588.8	1672.5	1788.8	1368.6	1035.2	1134.4	1353.9	1080.3	1569	1001.6	1076.1	1788	1418.9	1457.1	1615.9
1789.5	1439.1	1768.2	1486	1817.1	1364.5	1679.3	1736.9	1466.6	1544.1	1669.5	1565.2	1705.2	1536.9	951.89	1502.2	1730.6	1585	1566.9	1512	1611.8	1761.1	1476.4	1403	1630.3	1593.1	1829.3	1484.4	1617.7	1936.8	1771	1542.3	1596	1484.7	1555.1	1566.7	1635	1762.5	1344.4	1017.5	1123.1	1334.3	1064.4	1573	989.29	1063.8	1765	1452.2	1440.1	1624.2
1762.3	1422.1	1717.3	1471.7	1779.3	1348.8	1649.1	1692.2	1447.4	1525.7	1639.3	1545.8	1672.9	1522.8	937.66	1486.3	1696.5	1565.8	1543.4	1486	1581.2	1714.6	1457	1386.3	1603.2	1574.2	1769.7	1462.7	1595.2	1908.8	1746.1	1526.6	1579	1467	1536.2	1546	1600	1734.4	1322.1	1001.1	1111.4	1315.9	1048.6	1573.5	983.8	1069	1742.4	1500.7	1423.9	1629.5
1734	1405.8	1665.9	1458.4	1742.5	1334	1620.5	1650.2	1429.5	1507.4	1611.1	1527.2	1641.5	1508	924.27	1470.5	1665.3	1547.2	1521.3	1462.8	1552	1667.7	1436	1370.6	1578.2	1556.4	1711.2	1443	1574.1	1878.2	1722.6	1511	1560.9	1449.8	1517.9	1526.6	1565.7	1706.7	1301.7	986.04	1099.4	1298.4	1034.1	1565.7	984.36	1090.4	1720.4	1541.7	1414.3	1628
1705.7	1390.3	1618.5	1444.8	1708.6	1319.8	1593.3	1613.2	1412.5	1489.4	1584.7	1509.2	1612.5	1491.4	911.99	1455	1636.6	1530	1500.1	1442	1526.1	1624.1	1415.3	1355.4	1555.1	1539.7	1655.7	1425.1	1555.3	1847.1	1700.5	1495.5	1543.1	1432.8	1500.2	1508.1	1534.1	1680	1283.3	972.45	1087.2	1281.4	1020.9	1551.3	988.46	1129.3	1699.2	1555.2	1420.3	1615.7
1677.2	1375.9	1575.3	1431.4	1677.6	1306.1	1567.4	1577.6	1396.1	1472.5	1560	1491.5	1586	1475	901.01	1439.6	1610.3	1512.3	1479.7	1423.3	1500.9	1584.3	1395	1340.6	1533.4	1523.9	1604.7	1408.6	1536.8	1816.5	1679.5	1480.2	1525.8	1417.2	1483.8	1490.3	1507	1652.9	1266.6	960.35	1074.9	1264.8	1009.3	1530.4	997.12	1183.8	1678.6	1563.1	1435.2	1595.3
1648.9	1361.3	1536.5	1418.2	1649.1	1292.7	1542.6	1545.3	1380.1	1454.9	1536.8	1474.1	1561.6	1458.8	891.43	1424.3	1585.8	1494.9	1459.7	1406.4	1477.6	1548.2	1374.9	1326.2	1512.6	1508.9	1560.8	1392.9	1519.4	1785.8	1659.6	1465.1	1508.7	1401.4	1467.1	1472.8	1481.2	1626.6	1251.3	949.13	1062.7	1248.5	998.82	1504.8	1026.1	1257.3	1658.5	1567.2	1460.5	1569.9
1622.1	1347	1501.9	1405.2	1622.8	1280.3	1518.6	1516.2	1365.3	1437.6	1514.7	1456.8	1539	1442.8	882.81	1409.1	1562.8	1477.9	1440.1	1390.6	1456.3	1515.9	1355.2	1312.2	1492.5	1494.4	1519.4	1378	1502.9	1756.2	1640.5	1450	1492	1385.2	1450.6	1455.6	1458.1	1602.8	1237.4	945.3	1050.9	1235.5	999.77	1477.1	1078.9	1398.4	1638.8	1567.6	1504.3	1540.7
1597	1333.1	1471.1	1392.5	1598.2	1267.4	1495	1489.9	1350.1	1420.5	1493.5	1441.9	1517.9	1427.1	887.28	1393.9	1540.9	1461.2	1421.9	1375.7	1436.8	1486.9	1335.8	1299.1	1473.1	1483.3	1482.7	1363.7	1487	1729.6	1622	1435.1	1475.5	1369.2	1434.3	1439.5	1437.5	1578.7	1224.4	976.01	1039.6	1221.9	1035.8	1450	1134.7	1489.7	1619.3	1559.6	1540.9	1510.1
1573.6	1319.4	1443.7	1379.9	1574.9	1254.8	1471.9	1466.1	1335.2	1403.5	1472.8	1426.5	1497.7	1411.5	932.32	1378.5	1519.7	1444.7	1403	1361.5	1418.7	1460.9	1316.6	1285.5	1454.1	1471.8	1450.3	1350.6	1474.7	1703.2	1603.9	1420.1	1459.2	1353.4	1418.3	1422.8	1419	1555.8	1212	1008.4	1029.6	1206.3	1091.4	1421.3	1187.6	1576.6	1600.1	1543.2	1555.3	1479.5
1551.9	1306	1419.1	1367.4	1552.4	1242.3	1450.4	1444.2	1320.5	1386.8	1452.6	1409.9	1478.3	1396.1	997.3	1363	1499.1	1428.4	1384.4	1348.6	1401.8	1437.3	1297.5	1272.1	1436.5	1458.3	1421.7	1337.1	1462.1	1678.5	1586	1405	1443	1337.8	1402.6	1406.3	1402.2	1533.8	1200	1065.3	1019.8	1191	1175.3	1392.8	1232.2	1670.4	1582.1	1521.8	1559.9	1451.2
1532.7	1292.7	1396.6	1354.9	1530.7	1230.1	1428.1	1423.8	1306	1370.2	1433.7	1393.4	1459.4	1380.7	1094.5	1347	1481.8	1412.3	1366.1	1335.5	1385.7	1415.6	1278.4	1258.9	1418.3	1445.1	1396.2	1324.1	1447.4	1655.5	1569.4	1389.7	1426.8	1322.3	1387	1390	1386.5	1512.9	1190.9	1148.9	1011	1176	1249.3	1365.2	1273.4	1778.7	1563.4	1496.1	1559.3	1422.5
1513.8	1279.6	1375.8	1342.3	1510.7	1217.9	1406.2	1404.3	1291.7	1353.6	1414.2	1377.1	1441.9	1365.3	1174.3	1330.7	1464.1	1396.1	1348.1	1322.8	1370.1	1395.3	1259.2	1245.9	1400.5	1432.1	1373.2	1311.3	1432.9	1634	1552	1374.1	1410.4	1306.9	1371.6	1373.8	1371.8	1492.9	1181.3	1228.3	1002.3	1161.2	1375.3	1338.7	1309.4	1836.7	1545	1468.6	1555.1	1395.4
1496	1266.4	1356.1	1329.6	1490.1	1205.9	1384.7	1385.5	1277.7	1337	1395.1	1361	1423.9	1349.8	1292.5	1314.1	1444.9	1379.7	1330.3	1310.5	1354.9	1375.9	1239.6	1232.9	1382.9	1419.4	1352	1298.8	1418.8	1613.6	1534.9	1358.2	1393.8	1291.3	1356.1	1357.9	1357.8	1473.9	1169.9	1298.4	1003	1146.6	1484.9	1313.5	1340.6	1848.3	1526.8	1442	1542.1	1370.2
1479	1253.1	1336.9	1316.5	1469.9	1193.9	1363.5	1367.1	1263.6	1320.2	1376.2	1345	1406.3	1333.9	1422.8	1297	1426	1363.1	1312.8	1298.5	1340.9	1356.8	1219.7	1220	1365.7	1406.8	1332.1	1286.5	1404.9	1594.3	1518	1341.9	1376.8	1275.6	1340.5	1342.1	1345	1456	1158.7	1322	1015.6	1131.9	1591.6	1289.8	1365.2	1845	1508.7	1414	1525.7	1347
1462.5	1239.4	1320.4	1303.2	1450.2	1181.8	1342.6	1350	1249.6	1303.1	1357.6	1329.1	1389	1317.6	1535.2	1279.8	1407.5	1346	1295.3	1286.7	1326.4	1338.3	1199.2	1206.9	1348.6	1394.4	1312.7	1274.4	1391.3	1575.6	1501.3	1326.1	1359.4	1259.5	1324.5	1326.4	1332	1439.1	1147.6	1330.9	1042.2	1117.2	1662.7	1267.4	1378.8	1833.6	1491	1386.7	1504.8	1325.6
1446.6	1225.3	1303.5	1289.4	1430.8	1169.4	1322	1332.4	1235.4	1285.7	1339.3	1313.2	1372	1300.9	1587	1262.5	1389.2	1328.5	1277.7	1275.2	1312.2	1321.8	1178.3	1193.5	1331.7	1382.2	1293.5	1262.2	1377.8	1557.5	1484.8	1309.3	1341.5	1242.9	1308.1	1310.8	1319.5	1423.2	1136.7	1335.4	1103.2	1102.1	1679.1	1246.4	1379.2	1813.4	1473.4	1360.4	1481.8	1306.1
1431.8	1210.6	1285.2	1275.3	1411.7	1156.7	1301.7	1315	1220.9	1267.9	1321.2	1297	1355.3	1283.8	1600.1	1245.4	1371.2	1310.6	1259.9	1263.7	1298.2	1305.1	1157.1	1179.7	1314.7	1370	1274.6	1249.9	1364.5	1540.8	1468.5	1292.5	1323.3	1225.8	1291.3	1294.9	1307.3	1408	1126	1337.7	1185.8	1086.5	1686.5	1226.5	1375	1789.7	1455.9	1335.6	1458.3	1288
1417.1	1195.4	1267.1	1260.9	1393	1143.5	1281.4	1298	1205.9	1249.8	1303.3	1280.6	1338.8	1266.3	1608.2	1228.6	1353.4	1292.3	1241.8	1252.2	1284.4	1287.5	1135.7	1165.5	1297.4	1357.9	1256.8	1237.3	1351.3	1523.6	1452.2	1275.7	1304.9	1208.3	1274.1	1278.8	1295.5	1394.6	1115.3	1336.3	1282.3	1070.4	1686.9	1207.5	1366.8	1760.7	1438.6	1312.3	1434.9	1271.2
1402.2	1179.6	1249.3	1246.4	1374.4	1129.8	1261.1	1281.1	1190.4	1231.4	1285.4	1263.8	1322.4	1248.5	1611.5	1212.5	1335.5	1273.7	1223.2	1240.4	1270.8	1270.1	1114.3	1150.7	1279.8	1345.6	1238.4	1224.2	1338	1506.8	1436	1259.3	1286.6	1190.3	1256.4	1262.3	1283.9	1392.7	1104.7	1318.5	1373.3	1053.7	1680.4	1189.2	1352.5	1729.2	1421.3	1290.6	1413.1	1255.4
1387.5	1163.5	1231.7	1231.9	1355.9	1115.7	1240.6	1264.6	1174.4	1213	1267.4	1246.6	1305.9	1230.8	1604.9	1197.3	1317.5	1255.2	1204.1	1228.4	1257.4	1253	1093.3	1135.5	1261.7	1333.2	1220.3	1210.6	1324.7	1490.3	1419.6	1243.5	1268.4	1172.2	1238.5	1245.3	1272.5	1406.6	1094.1	1288.7	1449.3	1036.4	1657	1171.4	1330.1	1697.7	1403.8	1270.3	1390.9	1240.3
1373.1	1147.4	1214.4	1217.6	1337.2	1101.1	1219.8	1248.2	1157.9	1194.6	1249.2	1228.9	1289.3	1213.3	1585.8	1183	1299.1	1237	1184.6	1215.8	1244	1236.1	1073	1119.9	1243.1	1320.4	1202.3	1196.4	1311	1474.1	1403	1228.4	1250.8	1154	1220.6	1227.9	1261.2	1430.3	1083.3	1253.3	1476	1018.8	1638	1153.9	1304	1668.8	1386.1	1251.4	1369.7	1225.6
1358.9	1131.3	1197.3	1203.8	1318.2	1086.4	1198.5	1231.9	1141.2	1176.6	1230.5	1210.9	1272.3	1196.2	1564.2	1169.7	1280.2	1219.3	1164.6	1202.7	1230.6	1219.4	1053.8	1104.1	1223.9	1307.3	1184.6	1181.8	1297.1	1458.2	1386.1	1214.2	1234	1136.2	1202.9	1210	1249.8	1474.6	1072	1217.4	1489.3	1001.1	1617.2	1136.8	1277.1	1639.4	1368.1	1233.7	1349.7	1214.3
1344.9	1115.8	1180.3	1190.7	1298.7	1071.6	1176.8	1215.5	1124.3	1159.2	1211.4	1192.6	1254.8	1180	1536.7	1157.5	1260.7	1202.4	1144.5	1189	1217	1202.7	1035.8	1088.4	1204.2	1293.9	1167.2	1166.7	1282.7	1442.5	1368.8	1200.9	1218.2	1119.1	1185.8	1191.8	1238.2	1512.4	1060.3	1181.4	1496.9	983.69	1594.8	1122.4	1248.2	1609.1	1349.7	1216.8	1330.8	1202.4
1330.9	1101.1	1163.3	1178.3	1278.7	1057.1	1154.7	1198.8	1107.6	1142.6	1191.8	1174.4	1236.8	1164.7	1509.2	1145.9	1240.7	1186.6	1124.5	1174.8	1203	1185.9	1019.2	1073.1	1184.3	1280.8	1149.9	1151.5	1267.9	1427	1351.1	1188.6	1203.6	1102.8	1169.4	1173.5	1226.2	1526.4	1048	1145.6	1503	966.86	1570.1	1107.7	1219.7	1580.4	1330.9	1200.7	1313	1188.3
1316.9	1087.4	1146	1166.9	1258.1	1043.1	1132.3	1181.7	1091.4	1126.9	1171.7	1156.4	1218.2	1150.6	1479.9	1138.1	1220.2	1172.1	1104.8	1160.3	1188.6	1168.8	1004.1	1058.4	1164.4	1266.8	1132.6	1136.3	1252.8	1411.5	1333	1176.9	1190.1	1087.7	1154.2	1155.5	1213.8	1536	1035.2	1112.1	1510.8	951	1545.4	1091.3	1193.6	1554.6	1311.8	1184.9	1296.3	1174.5
1302.8	1075.1	1128.3	1156.4	1237	1029.9	1109.9	1164	1075.9	1112.3	1151.3	1139	1199.2	1137.6	1451.6	1147.2	1199.4	1158.8	1085.9	1145.8	1173.7	1151.2	990.5	1044.6	1144.9	1252.7	1115.1	1121.7	1237.4	1395.9	1314.7	1168.1	1177.8	1073.8	1140.1	1137.8	1200.8	1540.4	1021.9	1081.3	1515.6	936.43	1521.3	1075.3	1167.5	1528.9	1292.5	1169.4	1280.5	1160.8
1288.4	1064.1	1109.8	1146.7	1215.6	1017.7	1087.7	1145.6	1061.5	1098.8	1130.9	1122.4	1179.9	1125.9	1424.6	1160.8	1178.6	1146.7	1067.9	1131.4	1158.3	1132.9	977.97	1032	1126.1	1238.6	1097	1107.7	1222	1380.1	1296.3	1173.1	1166	1061.9	1127.3	1121	1187.3	1542.3	1008.2	1053.8	1510.5	924.04	1496.9	1059.5	1143.2	1504.5	1273.2	1154.1	1265.4	1147.4
1273.7	1054.5	1090.6	1136.5	1194.1	1006.6	1066.1	1126.6	1048.3	1086.1	1110.7	1106.8	1160.6	1114.7	1397.8	1184	1158.2	1135.2	1051.3	1117.7	1142.5	1113.8	974.13	1020.6	1108.4	1224.8	1078.2	1094.8	1206.7	1364.1	1278	1182.6	1162.6	1050.7	1115.7	1105.1	1173.2	1538.7	994.54	1029.5	1498.7	912.58	1472.2	1044	1120.9	1481.4	1254.1	1141.8	1250.8	1134.1
1258.5	1045.8	1070.6	1134.8	1172.9	996.76	1045.4	1107	1036.5	1073.7	1090.9	1092.3	1141.5	1109.6	1372.2	1232.6	1138.4	1131.6	1036.1	1104.7	1126.3	1094.1	973.72	1010.4	1092	1211.5	1058.6	1083.2	1191.7	1347.6	1260.2	1201.1	1161.9	1040	1105.4	1090.4	1158.9	1527.4	981.05	1008.4	1483.3	902.4	1448.8	1028.8	1100.9	1459.4	1235.5	1129	1236.6	1121
1242.8	1039.8	1049.9	1147.8	1152.3	987.97	1025.9	1087.1	1026	1073.1	1072.1	1079.1	1123.1	1119.3	1349.3	1276.6	1119.7	1130.9	1022.3	1092.9	1110.1	1073.8	976.33	1001.2	1077	1198.8	1038.1	1072.9	1178.1	1330.7	1242.9	1242.9	1163.6	1037.5	1100.5	1077	1144.5	1511.4	968.12	990.22	1467.2	907.27	1426.7	1013.6	1083.3	1438.6	1217.5	1114.4	1222.5	1108.1
1226.8	1051.8	1028.8	1172.4	1132.7	979.76	1007.7	1067.2	1016.3	1091.5	1054.4	1067.7	1105.6	1136.5	1326.5	1305	1102.3	1132.9	1009.8	1082.4	1094.1	1053.2	982.44	991.93	1063.7	1186.9	1016.8	1064	1164.6	1313.4	1226.6	1286.5	1168.2	1050.3	1099.2	1064.9	1130.3	1491.6	956.03	974.54	1449.3	959.7	1405.7	998.39	1068.1	1418.8	1200.4	1100	1208.6	1095.1
1210.4	1068.1	1007.5	1211.9	1114.4	974.37	991.11	1047.7	1009.3	1120.7	1038	1062.1	1089.4	1165.4	1305.1	1312.9	1086.5	1137.9	998.22	1073.2	1078.5	1032.7	1005.3	993.47	1051.8	1175.9	994.94	1056	1151.9	1295.8	1211.3	1318.8	1186.5	1074	1100.3	1053.7	1116.7	1469.5	945.07	960.95	1431.2	1035.7	1385.7	982.98	1056.6	1400.1	1184.2	1085.8	1194.8	1081.9
1194	1096	986.6	1249	1097.7	972.88	976.03	1029	1019.3	1166.1	1023.1	1056.9	1074.7	1222.8	1284.9	1319.2	1072.3	1157	995.26	1065.4	1063.8	1012.8	1067.8	1014.9	1041.8	1165.8	972.96	1047.2	1140.4	1278	1197.1	1329.6	1238.6	1110.1	1103.7	1042.8	1104	1446.5	935.4	952.8	1413.4	1152.5	1366.8	967.22	1077.6	1382.6	1169.2	1071.8	1181.9	1068.3
1177.8	1166.5	966.55	1267.1	1082.7	974.12	962.06	1011.5	1033.7	1212.4	1009.6	1048.3	1061.4	1270.5	1265.8	1323.4	1059.7	1212	995.3	1057.9	1050	993.74	1143	1050.5	1037.2	1156.2	951.33	1052.6	1129.8	1260.3	1184	1333.4	1303.3	1175.7	1117.7	1041.6	1092.4	1424.7	927.11	944.06	1396.2	1247.2	1348.7	951.01	1114.4	1366.3	1155.1	1058	1168.4	1054.3
1162	1236.2	947.8	1277.7	1069.3	979.57	954.34	995.55	1059.3	1236	997.23	1046.7	1049.6	1308.2	1247.8	1327.6	1048.1	1279.6	1000.8	1055.3	1037.5	976.09	1210	1102.4	1036.1	1148.1	930.57	1080.9	1119.9	1243	1171.7	1336	1362	1219.9	1167.3	1046.8	1082.1	1402	919.35	937.04	1378.6	1372.9	1331.6	934.33	1173.3	1350.9	1141.8	1044.2	1155.2	1039.7
1146.9	1286.6	930.78	1284.4	1057.1	1001.7	970.53	981.28	1120.4	1246.5	989.27	1046.5	1038.7	1323	1231	1325.9	1047.5	1335.2	1014.2	1074	1026.2	960.15	1234.5	1152.9	1037.3	1149.8	911.22	1123.3	1113.3	1226.3	1162.9	1336.3	1384.8	1257.8	1226.3	1061.7	1073.2	1380.2	925.64	942.47	1361.5	1531.8	1315.4	917.21	1280.3	1336.4	1128.8	1030.4	1142.1	1024.6
1132.6	1303.2	915.77	1289.1	1052.7	1035	991.27	968.8	1177.5	1252.1	1002.3	1048.3	1036.5	1331.1	1215.3	1317.5	1063.9	1362.8	1061.8	1093.1	1016.2	946.09	1246.6	1175.7	1040.7	1156.6	893.73	1187.6	1122	1210.4	1170.2	1330.5	1396.5	1274.8	1285.3	1107	1065.6	1359.4	974.06	953.67	1345.8	1679.2	1300.2	899.79	1404	1328.3	1126.8	1016.2	1129.1	1009
1119.5	1308.8	902.87	1292.9	1077.4	1085.6	1027.5	958.03	1211.5	1254.7	1019.1	1059.6	1053.6	1334.7	1200.5	1305.6	1102.6	1378.1	1110.4	1128.2	1007	933.99	1256.2	1188.2	1055	1169.6	878.43	1252.6	1134.6	1195.5	1182.1	1321	1403.6	1283.9	1312.7	1167.9	1058.1	1340	1051.5	973.75	1329.9	1767.9	1286.1	882.29	1571.5	1336.4	1133.8	1001.7	1116.4	993.04
1107.5	1312.5	892.05	1290.8	1105.7	1126.2	1089.3	948.21	1226.9	1254.7	1051.6	1093.5	1080.9	1333.5	1188.9	1291.6	1153.8	1387.1	1164.9	1199.7	1001.1	923.71	1263.7	1195.4	1111.5	1205.6	865.46	1298.7	1156.5	1181.9	1206	1309.1	1409.4	1287.7	1324.8	1228.2	1056.3	1321.9	1161.5	1030	1314.7	1795.8	1272.7	864.98	1714.4	1352.7	1145	986.64	1103.6	977.07
1096.7	1311.8	882.85	1283.7	1155.9	1140.4	1151.1	948.23	1237.7	1249.3	1098.3	1152	1124.7	1324.5	1197.9	1276.4	1244.8	1392.6	1217.5	1263.6	1012.4	914.29	1270.6	1199.8	1195.5	1241.9	854.77	1315.4	1203.6	1169.4	1258.9	1295.8	1416.4	1285.3	1334.6	1268	1078.4	1305.1	1242.4	1087.2	1300.2	1808.3	1260.7	848.18	1842.9	1380.8	1174.9	971.9	1090.9	961.38
1086.6	1300.8	873.55	1273.2	1223.2	1149	1212.8	982.26	1244.5	1240.3	1150.1	1211.7	1204.4	1310.7	1219.7	1260.4	1329.6	1395.2	1244.4	1308.9	1026.1	918.8	1268.6	1201.7	1279.1	1273.1	846.1	1320.2	1248.9	1157.8	1306	1281.6	1418.6	1274.6	1344.4	1281.6	1102.9	1289.4	1354.9	1154.5	1286.4	1811.4	1248.8	832.2	1971	1432.5	1206.7	955.94	1077.9	946.3
1080.7	1283.7	875.73	1260.9	1289.4	1155.6	1240.2	1017.8	1248.6	1228.7	1216.7	1253.5	1259.2	1294	1262.5	1244.4	1367.8	1388.6	1259.1	1325.4	1052.7	944.94	1258.4	1195.7	1339.2	1280.8	837.76	1318.8	1279	1147.9	1347.5	1267	1411.4	1258.8	1348.9	1284.4	1142.2	1274.9	1478	1209.5	1273.3	1805.9	1247.3	818.1	2029.7	1474.3	1217	939.64	1064.6	932.15
1093.2	1263.5	884.25	1247.4	1351	1160.4	1254.4	1075.3	1246.9	1215.4	1241.4	1266.4	1308	1276.3	1328.6	1228.7	1383.5	1375.2	1268.2	1328.9	1110.3	988.34	1242.7	1184	1353.2	1287.7	856.97	1309.2	1292.7	1151.4	1367.7	1252.5	1397.6	1240.2	1347.6	1281.9	1215.1	1261.1	1575.2	1257.9	1260.8	1784.8	1261.8	804.54	2033.2	1492.1	1221.8	923.25	1050.8	919.23
1109.6	1242.1	901.08	1232.6	1409.5	1164.2	1261.3	1160.8	1237.9	1201.2	1252.7	1271.7	1333.9	1257.5	1418.6	1213.3	1395.4	1357.6	1274	1329.6	1162.7	1049.8	1224.6	1169	1363.3	1292.4	892.91	1292.6	1297	1172.1	1377.2	1238.1	1380.5	1220.8	1337.9	1272.5	1278.5	1248	1607.1	1298.1	1249.1	1755.9	1288.2	792.42	2020.5	1499.6	1224.4	907.03	1036.7	907.71
1137.5	1220.2	961.32	1217.8	1429.4	1161.3	1261.4	1245.6	1223.2	1187.3	1260.1	1272.3	1346.2	1238.7	1560.6	1199	1403.8	1338.1	1277.8	1322.2	1189.1	1137.5	1205	1152.6	1369.4	1297.4	950.98	1272.4	1300.2	1206.3	1380.5	1224.6	1361.5	1200.4	1322.7	1257.7	1300.8	1235.2	1618	1332.1	1246.3	1718.6	1328.5	781.51	2002.3	1500.8	1226.1	891.3	1022.1	897.69
1192.4	1197.6	1057.7	1203.9	1434.7	1152.3	1253	1295.5	1205.8	1172.5	1266.2	1267	1350.6	1221.2	1678.2	1184.4	1407.4	1317.8	1272.2	1306.4	1202.5	1223.1	1183.7	1135	1373	1297.7	1011.4	1250.5	1300.7	1262.1	1377.6	1210.7	1341.8	1180.1	1304.8	1240.4	1311	1222.7	1623.5	1360.9	1255	1678.4	1359	783.59	1963.5	1498.6	1227.1	876.38	1007.2	888.53
1244.3	1175.9	1163.4	1189.5	1432.2	1139.5	1239.2	1308.4	1187	1157.7	1273.7	1255.6	1347.4	1203.5	1804.3	1170.1	1400.6	1296.8	1259.3	1286.5	1211.8	1286.8	1162.5	1116.4	1365.4	1292.3	1079	1228.4	1294.5	1318	1367.8	1197	1321.4	1161.5	1285.6	1221.9	1317.4	1210.5	1624.4	1381.9	1274.6	1640.9	1367.1	825.93	1921.6	1487.9	1223.9	862.56	992.22	897.22
1276.9	1156.2	1255.6	1175.5	1419.2	1125	1222	1312.6	1167.1	1142.9	1276.2	1241	1334.4	1186.3	1919.9	1156.2	1383.1	1276	1241.9	1264.7	1218.7	1304.3	1142.7	1098.3	1348	1283.3	1167.8	1205.6	1283.9	1347.9	1353.9	1183.5	1301.2	1142.8	1265.6	1202.2	1322.7	1200.8	1614.8	1388.9	1332.3	1602.9	1373.2	885.72	1874.8	1471	1216.2	850.04	977.31	946.21
1292.2	1136.7	1313.5	1162	1397.3	1109.7	1202.7	1312.1	1146.9	1128.2	1268.3	1224.7	1315.2	1169.9	1984.1	1142.7	1361.6	1256.7	1222.5	1242.7	1222.7	1313.5	1122.5	1081.8	1325.8	1272.1	1241.2	1183.6	1270.7	1358.6	1337.6	1170.3	1282.4	1125	1245.2	1182.8	1328.6	1190.6	1588.4	1379.9	1415	1567.1	1377.2	981.29	1830.8	1450	1205.5	838.96	962.77	1027
1298.1	1118.4	1322.5	1148.8	1371	1092.4	1181.9	1301.6	1127.3	1113.7	1253.6	1207.1	1292.5	1154.1	1997.3	1129.4	1335.9	1237.1	1202.1	1219.8	1221.4	1316.7	1102.9	1065.2	1301.5	1259.7	1294.4	1163.8	1256.1	1365.5	1320.3	1157.3	1263.3	1108.1	1225.2	1165	1327.5	1178.8	1561.3	1358.4	1515.4	1532.8	1378.4	1103.8	1786.1	1425.7	1192.6	829.01	948.87	1142.1
1299.7	1101.2	1319.1	1136.2	1342.8	1075.5	1160.8	1280.6	1109.6	1099.4	1235.7	1189.3	1268.9	1139	1998.6	1116.6	1309.3	1218.2	1180.5	1197.4	1212.1	1316.3	1083.9	1049.4	1276.7	1245.9	1328.9	1144.2	1240.2	1371.5	1302.2	1144.7	1244.8	1091.9	1206.8	1147	1315.9	1167.2	1530.4	1328.8	1620.5	1500.3	1373.8	1271.4	1743.8	1400.2	1178.7	831.16	935.85	1234.5
1295.2	1085	1309.7	1123.9	1314.6	1059.9	1141	1254.1	1091.8	1085.3	1216.2	1172.8	1244.8	1124.3	1995.7	1104.3	1282.3	1200.1	1159.2	1177.2	1198.2	1304.7	1065.7	1034.5	1251.4	1231.7	1332.9	1125.9	1223.7	1379.1	1284.1	1132.5	1227	1076.5	1188.3	1129.8	1297.7	1155.8	1500	1298.8	1710.5	1471.3	1362.5	1418.8	1701.9	1376.1	1164.9	872.59	923.9	1323.7
1284.7	1069.8	1284.8	1112.1	1286.4	1044.3	1120.5	1226.4	1074.9	1071.4	1195.4	1155.9	1220.5	1110.2	1982.9	1092.5	1255.6	1182.8	1139.5	1157.2	1181.9	1282.8	1048	1020.2	1226.5	1218.2	1329.9	1108.8	1207.3	1381.7	1267.4	1120.7	1209.9	1061.7	1170.5	1113.4	1276.6	1144.5	1468.1	1266.7	1785.6	1442.6	1347.5	1526.4	1662.5	1351.2	1150	927.71	913.14	1420.6
1270.2	1055.5	1252	1100.8	1259.2	1029.4	1100.6	1199	1058.9	1057.9	1173.9	1139.6	1197.1	1096.7	1960	1081.4	1229.9	1166.2	1119.6	1138.5	1165.5	1253.8	1030.9	1006.7	1202.6	1204.2	1319.3	1092.9	1191.4	1375	1250.2	1109.5	1193.5	1047.5	1153.4	1097.7	1254.6	1133.2	1437.5	1232.9	1820.7	1415.7	1328.1	1564	1627.7	1327.3	1135	1015.1	903.48	1547.5
1254	1042	1217.3	1090.1	1234.5	1015.3	1081.2	1171.1	1043.8	1044.9	1152.8	1123.8	1174.7	1083.8	1928	1070.8	1205.5	1150.3	1100.5	1121.1	1146.8	1223	1014.5	993.77	1180.9	1190.6	1299.4	1077.9	1175.9	1362.5	1233.5	1098.7	1177.8	1033.9	1137.1	1082.6	1232.1	1122	1408.9	1199.9	1838.1	1390.3	1307.2	1582.2	1593.6	1304.7	1120	1161.1	896.62	1640.6
1236.9	1029.5	1183.3	1080	1209.8	1001.8	1062.3	1144.1	1029.3	1032.4	1133.3	1108.6	1154.6	1071.7	1891.6	1070	1182.5	1135.2	1082.3	1104.9	1127.6	1192.4	998.7	981.49	1159.4	1177.3	1272.7	1063.9	1160.9	1346.7	1217.4	1094.3	1162.7	1021	1121.6	1068.1	1209.3	1110.7	1382	1170.2	1845.8	1366.5	1286.9	1595.1	1561.8	1283.7	1105.1	1323.2	900.32	1679.2
1218.4	1017.8	1150.2	1070.4	1186.5	989.01	1044	1120	1015.6	1020.5	1113.6	1093.8	1134.6	1060.2	1855.9	1098.5	1161.9	1120.8	1064.7	1089.8	1109.1	1162	983.71	969.9	1139	1164.4	1234.6	1050.8	1146.5	1328.9	1201.8	1112.5	1148.4	1008.8	1106.7	1054	1187.4	1099.2	1355.6	1140.8	1846.8	1344	1265.7	1605.7	1532	1264.3	1090.4	1435.8	910.43	1688
1200.1	1007.2	1118.4	1063.3	1164.6	976.79	1026.2	1096.4	1002.5	1009	1094.7	1079.4	1115.6	1049.3	1818.6	1155.4	1141.3	1107.2	1047.9	1075.7	1092.2	1132.6	969.62	959.04	1119.8	1152	1195.5	1038.6	1132.6	1310.3	1186.6	1147.1	1134.9	997.55	1092.5	1040.5	1167.8	1087.3	1331.1	1113.7	1838.9	1323	1245	1619.3	1504	1246.6	1075.9	1525.8	928.48	1680.3
1183.1	997.39	1088.8	1070.5	1143.9	965.15	1009	1074.4	990.28	1005.2	1076.5	1065.4	1097.7	1048.8	1782.5	1248.4	1121.8	1094.5	1031.8	1062.5	1075.2	1105.3	956.33	949.01	1101.6	1139.9	1161	1027.4	1119.3	1290.9	1171.9	1206	1122.3	986.81	1079.1	1027.6	1148.5	1075	1309.4	1089.1	1823.5	1303.4	1225.4	1620.7	1477.5	1230.2	1061.5	1586.4	986.31	1665.5
1165.9	993.72	1063.1	1086	1124.3	954.12	992.48	1053.9	978.85	1027.4	1059	1051.8	1080.6	1079.5	1746.1	1364.2	1103.4	1082.5	1016.3	1050.3	1059.2	1081.3	944.74	939.63	1084.3	1128.2	1124.9	1017.3	1106.4	1271.6	1157.6	1302.4	1110.2	984.28	1066.5	1015.5	1130.5	1062.2	1288	1067.3	1803.3	1284.9	1207	1610.4	1452.5	1215.2	1047.4	1605.4	1072.6	1641.9
1149.4	1016.7	1038.3	1116.5	1105.7	943.76	976.7	1034.8	968.29	1065.6	1042.2	1038.6	1064.4	1146.2	1711.6	1487.3	1085.9	1079.3	1001.6	1039.1	1043.9	1057.9	951.75	932.48	1067.9	1117	1091.2	1007.9	1094.1	1253.7	1143.9	1407.9	1109.3	1011.8	1054.8	1004.1	1113.8	1049	1268.2	1048.4	1780.8	1272.1	1189.9	1592.5	1428.9	1201.2	1033.5	1604.4	1187.7	1611.9
1133.5	1052.4	1015.6	1167.7	1088.2	934.15	961.81	1016.9	958.35	1129.6	1026	1026.1	1049.1	1250.5	1681.2	1603.4	1069.4	1105	987.64	1028.9	1029.4	1036.3	972.54	943.52	1052.4	1106.3	1060.4	1004	1082.4	1235.4	1130.7	1521.3	1140.5	1056.8	1043.9	993.25	1098.2	1035.5	1249.7	1032.2	1757.3	1286.3	1174.3	1572.3	1406.7	1188	1020	1602.2	1295.8	1578.7
1118.3	1113.5	994.76	1236.6	1071.7	925.22	947.74	1000.1	957.37	1236.7	1010.5	1014.2	1034.8	1379.1	1651.6	1694.4	1054	1159	974.64	1019.7	1015.6	1016.4	1009.3	964.11	1037.9	1096.2	1032.6	1025.3	1071.4	1217.7	1118.2	1623.8	1204.7	1129.3	1046.3	989.56	1083.6	1021.8	1232.4	1018.3	1733.8	1317.7	1159.9	1549	1386	1175.3	1006.8	1588.9	1388.6	1547.2
1103.8	1233.4	975.46	1340.5	1056.3	916.98	935.25	984.18	987.04	1361.2	995.81	1002.9	1021.4	1521.4	1624.5	1750.5	1039.6	1245.6	962.4	1011.2	1002.5	997.75	1111.4	1002.1	1024.5	1086.6	1007.4	1057.8	1061.1	1200.8	1106.3	1699.3	1311.1	1216.6	1077.9	1013.8	1070	1008.2	1216.5	1030.5	1710.9	1377.3	1146.8	1523.7	1366.7	1162.9	994.23	1569.9	1477.9	1515.1
1089.8	1383.6	957.43	1442.6	1042.1	919.17	941.17	969.28	1038	1485.5	981.92	992.44	1009	1653.9	1599.7	1774.3	1026.3	1350.1	954.13	1018.7	989.99	980.28	1252.3	1049.4	1012.1	1077.5	984.64	1115.3	1051.5	1184.5	1095.2	1734.6	1443.9	1332.6	1138.4	1052.3	1057.3	994.97	1201.8	1118.5	1688.1	1462.7	1134.6	1497.3	1348.7	1150.7	982.25	1546.1	1526.1	1484.7
1076.5	1539.1	940.52	1537.2	1028.9	953.07	961.49	955.42	1116	1593.3	968.97	994.86	997.37	1752	1576.8	1778.1	1014	1462.8	968.69	1058.9	978.24	963.85	1423.8	1110.3	1002.5	1077.3	963.78	1188.5	1050.3	1168.8	1097.9	1752.5	1577.8	1423.8	1246.2	1115.9	1045.7	982.33	1188.1	1205.7	1665.8	1566.5	1123.1	1471.2	1331.6	1138.6	970.99	1520.5	1542.5	1455
1063.9	1669.4	924.65	1603.9	1027.1	1015	997.03	942.69	1198.1	1669.8	956.7	1033.4	998.47	1806.3	1555.5	1775.8	1019.5	1612.4	994.58	1130.2	967.29	948.43	1589.2	1215.7	1015.1	1087.4	944.48	1277.7	1075.1	1153.7	1113	1760	1694.6	1511.3	1353.3	1202.3	1035	970.53	1177.3	1333.7	1644.7	1693.5	1112.2	1445.5	1322.1	1127.3	960.15	1494.5	1546.9	1426.6
1052	1776.7	909.85	1647.4	1064	1106.6	1094.9	931.08	1300.4	1703.3	953.91	1101.3	1038.5	1822.8	1535.3	1764.5	1063.5	1748.9	1041.6	1211.8	957.17	934.07	1715.9	1301	1040.1	1108.3	926.48	1417.6	1131.8	1139.3	1140.6	1760.4	1799.7	1604.7	1480.7	1316.3	1025.3	959.75	1186.1	1443.6	1625.9	1876.2	1101.7	1420.4	1339.5	1115.6	957.51	1468.4	1545.3	1399.8
1040.8	1814.3	896.21	1666.3	1133.1	1236.5	1235.8	920.21	1393	1720.3	980.24	1210	1124.1	1825.4	1515.9	1748.7	1144.4	1844.3	1142.9	1299.1	947.65	920.85	1802.6	1381.3	1086.8	1167.7	909.59	1559.8	1219.1	1125.6	1221.8	1753.4	1882.8	1717.6	1580.8	1404.3	1016.5	950.12	1206.8	1602.4	1607.3	2049.9	1091.2	1396	1382.8	1104.1	976.73	1441.9	1535.7	1375.9
1030.3	1824.3	883.86	1677.3	1243.4	1369.9	1407.1	928.35	1483.8	1728.3	1034.1	1340.9	1255	1824	1497.3	1728.9	1286.7	1884	1286.2	1400.7	945.75	908.87	1830.7	1467.5	1184	1252	893.76	1674.9	1328.2	1112.7	1336.6	1740.6	1911.7	1782.4	1676	1501.5	1013.7	941.4	1247.7	1760.7	1589.8	2153.3	1080.9	1372.3	1449.5	1092.6	1013.8	1416.3	1519.6	1352.2
1023.4	1830.3	872.71	1682.8	1373.1	1477.1	1576.2	989.76	1572.7	1730.5	1117.8	1445.5	1370.6	1811.2	1480.2	1707.5	1412.5	1905.5	1433.6	1480.9	971.77	897.83	1842.9	1583.4	1266.6	1352.5	879.04	1758	1437.5	1100.7	1470.4	1724.2	1926.3	1796.7	1759.7	1614.4	1037.4	939.41	1319.7	1893.1	1573.1	2229.4	1072.3	1349.2	1522	1081.4	1072.5	1393	1500.5	1329.8
1035.1	1832.1	862.28	1686.3	1509.3	1559	1716.7	1067.2	1682.5	1725.7	1253.8	1550.4	1528.5	1789.3	1462.6	1685.5	1571.8	1914.7	1549.5	1560.6	1014.6	896.65	1850.1	1653.9	1374.2	1456.6	865.53	1821.6	1524.2	1089.2	1596.6	1706.3	1931.8	1797.8	1835.1	1717.8	1073	963.73	1422.2	2037.3	1557.1	2260.3	1063.3	1326.7	1557.1	1070.2	1170.1	1369.4	1480.1	1308.8
1056.7	1824.6	882.16	1684.3	1623.2	1604.8	1804.1	1182.1	1742.3	1715	1421.5	1656.6	1642.5	1763	1445.5	1662.8	1755.3	1918.9	1661.4	1638.2	1071.3	936.96	1850.7	1671.8	1471.5	1557.1	853.4	1833.8	1602.7	1087.2	1715.6	1687.1	1929.5	1792	1856.5	1772.8	1134.8	1021.1	1565.4	2101.5	1541.6	2267.3	1053.4	1305.1	1569.5	1059.1	1278.3	1346.8	1459.7	1288.9
1097.4	1796.3	957.1	1673.4	1730.6	1611.4	1826.8	1276.9	1755.1	1700.2	1586.2	1721.1	1755	1734.9	1428.7	1640.8	1903.1	1917.5	1771.4	1757.7	1145.2	992.83	1836.9	1674.8	1592	1616.7	842.56	1831.5	1665.6	1114.6	1803	1667.4	1913.2	1782.1	1865.3	1783.9	1213.9	1108	1723.7	2099	1527.4	2260.1	1043.5	1284.2	1576.5	1047.8	1379.8	1325.1	1438.5	1270.3
1156.5	1760.4	1028.6	1656.4	1836.4	1603.2	1842.1	1375.6	1753.3	1682.2	1720.9	1733.4	1865.4	1706.6	1412.2	1620.9	1989.7	1903.5	1825.5	1824.2	1219.1	1067.5	1814.3	1668.4	1758.8	1641.6	832.41	1820.2	1701.8	1178.9	1844.8	1648.1	1888.2	1763.2	1865.8	1784.2	1308.7	1224.1	1860.4	2067.8	1512.9	2244.5	1033.8	1264.3	1579.8	1036.3	1458.7	1304.3	1417.8	1253
1232	1724.9	1128.3	1637.8	1974.4	1586	1861.3	1473.1	1743.6	1662.6	1801.9	1742.8	1900.3	1679.1	1396	1601	2011.5	1879.1	1843.2	1836.7	1303.6	1147.3	1786.4	1646.9	1884	1658.5	858.74	1788.6	1719.1	1280.4	1864.2	1629.3	1857.9	1735.6	1857.5	1782.1	1452.2	1319.1	1950.8	2022.1	1498.7	2207	1024.2	1245.1	1576.8	1024.4	1487	1284.4	1398.8	1236.7
1358	1686.8	1248.9	1616.7	2054.9	1563.2	1873.2	1608.9	1720.2	1643.5	1822.4	1749.8	1912.1	1651.9	1380	1582.2	2023	1848.4	1840.8	1833.6	1392.5	1246.9	1756.4	1625.2	1953	1666.9	906.13	1747.3	1723.6	1407.8	1868	1611.2	1827.7	1704.7	1839.5	1769.5	1603	1419.9	1975.2	1979.6	1484.8	2160.2	1014.7	1230.4	1560.4	1012.1	1499.1	1265.4	1379.5	1222.4
1464.7	1650.6	1388	1595.1	2073.8	1544.7	1874.6	1765.1	1698	1623.3	1835.1	1754.2	1919.7	1625.8	1364.1	1564.6	2026.2	1815.3	1837.1	1821.3	1499.7	1329	1725.5	1601.9	1965.7	1672.6	976.21	1709.8	1722.5	1536.6	1868.6	1594	1795.5	1675.2	1813.3	1748.5	1709.3	1495.9	1983.8	1932.5	1471.2	2109.1	1005.1	1238.7	1535.2	999.15	1508.7	1247.4	1360.9	1226.8
1560	1613.8	1563	1573.9	2076.4	1521.5	1862.7	1876.1	1669.9	1603.3	1841.6	1746.7	1923.3	1601.4	1348.3	1547.6	2022.2	1783.7	1821.2	1787.8	1616.8	1416.1	1693.1	1574.9	1970.2	1677.7	1087.6	1669.6	1717.6	1635.7	1859.4	1577.6	1764	1644.8	1782.3	1721.5	1789.8	1529.4	1986.7	1876.5	1457.8	2057.9	995.34	1262.3	1504.9	985.74	1516.8	1230.2	1342.9	1246.2
1668.8	1579.2	1730.1	1553.5	2069.5	1496.8	1841.4	1923.7	1638.7	1583.7	1843.1	1729.6	1919.7	1579.9	1332.4	1531.2	2000.2	1751	1798.2	1742.4	1686.4	1510.6	1661.4	1546.9	1969.3	1674.7	1223	1631.8	1703.7	1729.4	1840.7	1561.6	1733.9	1614.7	1749.8	1692.5	1832.2	1547.4	1984.3	1820.9	1444.6	2008.4	985.31	1307.2	1470.6	971.94	1526.5	1214.1	1325.4	1283.9
1737.2	1547.1	1881.2	1533.5	2046.3	1471.9	1815.2	1920.3	1609.1	1564.7	1841.8	1707.1	1898.1	1558.9	1316.2	1525.1	1966.5	1719.6	1768.8	1703.4	1703.4	1684.2	1632.7	1519.4	1956.9	1663.7	1372.7	1593.8	1683.5	1810.7	1817.3	1546	1705.1	1585.5	1719.3	1663.6	1836.8	1554.9	1969.4	1772.2	1431.6	1961	974.87	1410.4	1435.5	957.95	1530.4	1212.1	1308.4	1362.5
1756.7	1516	1971.1	1514.1	2010.6	1449.1	1786.3	1902.5	1578.7	1546.4	1828.8	1682.9	1870.6	1539.3	1299.6	1521.4	1924.8	1689.6	1737.2	1661.9	1705.9	1843.1	1604.2	1493.1	1931.8	1647.6	1593.1	1558.4	1661.9	1843.8	1791.9	1541.1	1677.9	1558.3	1688.1	1635.1	1826.3	1557.5	1938.3	1721.6	1418.7	1915.6	963.96	1547.3	1401	944.02	1526.1	1227.2	1291.9	1477.9
1763.4	1487.6	1987.5	1496	1966.2	1425.3	1754.9	1874.6	1549.8	1528.5	1805.8	1658.2	1834.3	1522	1282.5	1520.6	1882.7	1661.1	1705	1623.1	1699.6	1936.7	1577.4	1468.1	1897.5	1628.5	1765.2	1526.1	1637.7	1864.4	1765.8	1538.3	1652.5	1533.4	1658.5	1606.7	1806.2	1553.5	1904.8	1674.5	1405.7	1873.1	952.55	1698.6	1369.6	930.43	1516.2	1259.5	1276	1633.6
1763.4	1463.3	1954.5	1479.9	1918.2	1401.4	1722.6	1834.8	1520.5	1510.9	1779.3	1632.6	1797.3	1507.6	1264.8	1523.5	1837.9	1634.5	1672.9	1584.1	1677.8	1955.3	1552.3	1442.5	1856.9	1608.3	1926.4	1495.1	1613.4	1873.9	1740	1537.3	1630.1	1510.5	1629.5	1580	1763.7	1544.5	1865.2	1631.2	1392.7	1833.8	940.71	1845.3	1338.4	917.51	1503	1326.5	1260.7	1799.8
1754	1440.3	1914.2	1463.9	1870.7	1379.4	1690.9	1794.2	1493.2	1501.5	1748.8	1607.4	1757.6	1505.3	1246.6	1538.7	1794.3	1611.2	1640.7	1547.8	1656.3	1957.4	1528.6	1419.1	1814.9	1587.8	2012.7	1466.8	1589.6	1879	1714.2	1540.9	1614.1	1489.6	1602.5	1556.4	1722.9	1527.8	1826.5	1591.6	1379.4	1797.7	928.54	1952.4	1309.4	905.51	1487	1424.7	1246	1948.4
1739.7	1419.5	1872	1450.2	1827.5	1360.3	1661.9	1748.5	1469.4	1496.6	1717.3	1583.3	1719	1511.7	1228	1562	1753.3	1588.3	1610.1	1514.9	1631.6	1952.6	1505.9	1397.7	1773.5	1567.8	2016.7	1442.8	1566.9	1880.5	1689.6	1556.3	1598.7	1470.3	1578.7	1533.5	1682.4	1506.6	1786	1555.2	1365.9	1766.3	916.89	2005.5	1282.9	894.66	1469.5	1565.7	1231.9	2045
1717.9	1401.6	1817.8	1444.3	1784.6	1342	1632.7	1703.1	1446.6	1496.3	1685.3	1561.8	1682.3	1525.6	1209.2	1586.3	1713.9	1567.9	1583	1483.9	1603.2	1941.4	1487.9	1378.2	1734	1548.6	1968.1	1420.1	1544.3	1870.4	1667.4	1577.3	1582.8	1452	1555.5	1512.4	1641	1485	1747.3	1521.7	1352	1735.8	904.73	2024	1258.8	885.1	1452.5	1718.6	1224.6	2081.2
1691.5	1389.2	1761.4	1445.8	1743.6	1325.3	1605.1	1659.8	1425.9	1499.1	1653	1540.6	1646.7	1553.1	1190.5	1606.7	1677.2	1552	1556.4	1455.4	1573.9	1910.1	1484.2	1364.8	1696.4	1529.7	1919.6	1402.6	1523	1849.8	1645.5	1597.6	1576.6	1439.2	1538.1	1492.9	1600.6	1461.8	1711	1490.5	1337.6	1707.7	892.9	2038.9	1237.1	876.74	1434.4	1861.4	1243.4	2095
1665.2	1393.8	1706.5	1451.9	1705.6	1309.7	1579	1618.1	1406.8	1511.9	1622.2	1520.7	1613.3	1582.5	1172.2	1624.1	1645.1	1551	1531.8	1429.9	1545.2	1867.5	1488.4	1350.8	1660.5	1511.4	1870.1	1385.7	1504.2	1822.7	1624.9	1617.1	1582.6	1439	1520.9	1474.5	1564.7	1438.9	1675.2	1461.2	1323	1681.3	881.72	2051.1	1217.5	871.1	1416.7	1962.9	1301.9	2098.5
1637.3	1411.1	1658.2	1469	1672.4	1296.5	1554	1578.4	1388.9	1530.5	1594.7	1502.1	1584.1	1608.5	1154.6	1636.8	1614.3	1562.8	1509	1408.4	1517.7	1821.1	1500	1334.7	1627.3	1494.3	1807.4	1373.6	1485.7	1793	1605.6	1633	1600.5	1446	1505.2	1456.9	1529.9	1416.7	1642.1	1433.7	1308	1656.3	871.42	2062.4	1199.7	874.24	1399.4	2009.6	1390.7	2095.9
1610.2	1440	1608.4	1490.7	1640.5	1291.9	1530	1542.2	1382.2	1549.4	1567.7	1484.4	1556.1	1628	1137.9	1644.8	1586.3	1585.6	1487.3	1390.9	1490.3	1770	1526.5	1326.4	1597	1482.4	1748.4	1378.1	1468.3	1764.1	1587.1	1644.7	1631.6	1460.6	1502.5	1450.9	1498.3	1394.9	1613.3	1407.6	1293	1633.5	862.18	2059.3	1183.4	883.14	1382.8	2027.1	1510	2084
1584.3	1479	1562.4	1511.7	1611.5	1297.8	1510.9	1509.5	1378.4	1564.5	1542.7	1467.2	1530.6	1642.7	1122.5	1648.1	1560.5	1619	1469.4	1373.9	1464	1722.3	1552.8	1331.2	1569.4	1469.9	1689.7	1394.8	1453	1733.9	1573	1652.4	1662.9	1491.4	1517.2	1448	1468.2	1373.4	1585.9	1383	1278	1610.4	854.11	2042.6	1168.2	899.16	1366.8	2029.8	1641.7	2060.2
1558.4	1513.6	1521	1529.9	1584.9	1310.2	1506.2	1480.3	1378.5	1576.7	1519.3	1456.2	1507.2	1651.7	1108.5	1645.7	1536.6	1652	1464.1	1362.1	1439.8	1674.5	1577	1343.6	1545.4	1455.7	1634.5	1422.9	1445.7	1704.7	1571.4	1655.8	1693.8	1520.6	1541.4	1448.9	1441.1	1352.9	1561	1360	1263.4	1588	846.94	2017.1	1153.7	955.2	1351.3	2024.4	1765.2	2024.4
1534.2	1541.9	1485.9	1543.5	1560.1	1329	1508.7	1454.3	1382.3	1585	1497.2	1456.6	1485.5	1654.9	1095.9	1637.3	1523	1679.5	1468.3	1367.4	1418.8	1628.8	1595.9	1364.8	1526.5	1447.8	1581.7	1463.3	1446.9	1676.9	1579.4	1653.8	1719.7	1547.6	1571	1455.5	1418.2	1333.4	1538.6	1338.5	1249.2	1566.3	845.53	1987	1139.5	1060.2	1336.4	2005.2	1862.4	1982.8
1512.9	1560.8	1453.3	1553.9	1547.2	1353.9	1517.8	1431.9	1400.2	1589.4	1481.1	1462.7	1471.8	1651.6	1084.6	1625.6	1524.7	1702.7	1479.6	1385.5	1398.7	1584.9	1607.9	1393.7	1509.2	1449.5	1533.8	1500.6	1452.4	1650.1	1595.7	1646.3	1739.6	1568.5	1602.6	1479.1	1396.7	1314.8	1518.1	1318.7	1235.7	1545.1	869.7	1954	1125.5	1179.1	1330.9	1977.4	1920.2	1939.9
1492.3	1572.9	1424.6	1559.9	1550.3	1373.6	1541.1	1413.8	1427.4	1589.5	1473.2	1481.1	1472.5	1641.7	1074	1610.4	1533.3	1719.3	1507.1	1415.7	1382.5	1544.8	1613.6	1418.2	1496.7	1456.9	1491.4	1530.6	1470.5	1625.1	1623.4	1635	1753.2	1582	1627.7	1509.7	1380.9	1297.1	1499	1300.4	1223	1524.4	920.58	1918	1111.7	1261	1335.3	1944.6	1935.5	1899.9
1476.7	1577.9	1399.5	1560.9	1559.6	1387.9	1564.9	1397.1	1457.4	1584.4	1468.3	1505.7	1480.3	1627.9	1069.3	1594.1	1566.7	1729.3	1537.4	1457	1366.5	1508.8	1613.6	1436.6	1498.3	1471.8	1454.2	1551.1	1493.1	1603	1652.5	1620.9	1760.7	1589.1	1648.2	1538.1	1366.7	1280.4	1480.9	1283	1211.3	1504.1	996.11	1881.8	1100.2	1338.9	1344.6	1910.1	1940	1859.4
1461.4	1575.6	1376.8	1556.6	1593.7	1396.7	1587.2	1388.9	1483.8	1574.4	1467.4	1532.1	1507	1610.3	1068.6	1575.9	1613	1732.7	1564.9	1494.1	1352.2	1476.7	1606.7	1448.7	1505.3	1492.5	1423.2	1564.6	1517	1581.2	1676.8	1606	1760.9	1590.4	1662.1	1559.8	1358.3	1264.5	1463.8	1274	1200.5	1484.2	1050.6	1848.1	1088.2	1418.9	1372.6	1875.2	1939	1819.2
1446.4	1568	1355.6	1548	1642.7	1400.2	1604.7	1393.8	1503.5	1560.8	1475.6	1554.1	1547	1591.5	1070.5	1557	1659	1728.4	1585.8	1524.7	1348.8	1449.7	1593.5	1454.8	1533.1	1512.3	1394.8	1570.7	1537.4	1560.8	1697.6	1589.2	1753.4	1585	1669.7	1576.4	1361.3	1249.6	1448.2	1298.9	1190.4	1464.6	1128.3	1813.8	1074.9	1504.9	1403.7	1838.6	1926.7	1781.2
1441.7	1554.5	1349.3	1537.2	1691.5	1398.9	1615.6	1405	1516.2	1545.3	1494.2	1570.1	1587	1570.6	1075	1537.5	1697.6	1716.8	1599.5	1545.5	1352.9	1424.3	1575.3	1455.7	1568.7	1529.4	1369.9	1569.7	1552.5	1545.3	1712.8	1571.7	1739.7	1573.1	1670.8	1586.4	1369.3	1235.5	1432.4	1328.6	1180	1445.2	1217.7	1780.8	1061.8	1539.3	1442.1	1803.1	1906.1	1747.6
1448.9	1536.1	1358.3	1523.7	1732.3	1392.7	1621.1	1437	1522.4	1529.3	1525.1	1580.2	1620.4	1548.9	1091.9	1517.8	1724.9	1700.1	1606.5	1559.1	1363.1	1401.4	1553.7	1450.7	1611.6	1542.2	1347.6	1561.3	1563.7	1543	1722.5	1553.5	1723	1557.5	1664.6	1590.7	1397.4	1222.1	1417.1	1381.9	1176.3	1425.8	1328.6	1749.5	1048.8	1547.6	1479.2	1770.9	1880.7	1714.9
1466.1	1514.9	1377.4	1508	1761.2	1382.4	1620.6	1480.3	1523	1511.5	1554.7	1585.2	1645.1	1528	1140.1	1498	1744.1	1680.3	1607.7	1565.2	1388.8	1381.8	1531.6	1440.5	1648.1	1551.9	1326.7	1546.4	1570.2	1551.4	1726.8	1535	1702.7	1538.9	1652.1	1589.3	1433.2	1218.2	1402.2	1459.2	1180.3	1406.3	1397.4	1719.7	1036	1545.3	1512.4	1739	1853.8	1685
1493.6	1491.4	1433.9	1491.2	1781.6	1368.8	1613.5	1527.3	1517.2	1492.8	1578.7	1585	1660.5	1505.9	1192.9	1478.3	1754.5	1659	1601.7	1564	1416.8	1371.1	1507.1	1426.7	1675.5	1557.5	1324.3	1527.4	1571.5	1569.3	1724.4	1516.3	1680.2	1517.5	1635.3	1581.6	1474.8	1229.9	1387.7	1533.9	1188.5	1386.5	1421.1	1691.4	1023.3	1537	1541.5	1709	1825.9	1657.6
1518.9	1468.5	1497.7	1474.8	1792.7	1352.5	1600.2	1563.9	1505.5	1473.5	1595.6	1579	1669.2	1483.8	1230.7	1458.8	1756.7	1635.3	1589.2	1555.4	1442.3	1383.1	1481.9	1409.5	1693.6	1558.2	1351.5	1506.2	1568.5	1598.8	1716.3	1497.6	1656.5	1495.2	1615.5	1568.4	1509.7	1260.8	1373.5	1587.6	1213.7	1366.2	1425.5	1664.4	1010.5	1517.6	1566.8	1681	1797	1632.4
1542	1444.1	1549.7	1457.1	1795.3	1335.1	1581.4	1588.3	1489.9	1453.6	1605.4	1567.3	1670.5	1461.9	1243.8	1439.8	1750	1610.8	1571.8	1540.2	1461.8	1413.4	1456.2	1391.7	1703.4	1553.7	1400	1482.4	1561.4	1630.1	1703.9	1479.1	1633.4	1472.4	1593.5	1551.2	1535.9	1333.6	1359.6	1597	1241.5	1345.3	1424	1638.3	997.56	1498	1588.1	1654.9	1768.9	1609
1560	1419.7	1583.6	1439.2	1788.6	1318	1559.6	1601.4	1470.8	1433.4	1609.5	1551.6	1663.8	1440.6	1247.7	1421.6	1734.2	1587.1	1550.6	1520.9	1474.6	1461.1	1430.2	1372.1	1705.8	1545.9	1461	1459.4	1549.7	1657.9	1687.2	1461.1	1608.9	1449.5	1571.6	1531.2	1552.6	1435.4	1345.8	1594.6	1251.3	1323.9	1416.2	1612.7	984.15	1473.6	1603.8	1630.2	1743.4	1586.7
1572.4	1395.6	1604	1421.4	1772.3	1299.7	1537.2	1606.4	1451.1	1413.2	1607	1533.2	1649.2	1420	1249.5	1404.2	1713.3	1562.1	1528.8	1499.6	1481.3	1513.7	1404.2	1352.1	1700	1535.5	1518.1	1434.9	1535.6	1679.1	1669	1443.6	1584.3	1426.6	1548	1510.1	1562.5	1557.6	1332.1	1585.4	1256.7	1301.9	1395.2	1587.8	970.15	1449.1	1611	1606.7	1717.9	1565.5
1579.3	1372.1	1611.3	1403.7	1749.8	1281.1	1512.4	1603.7	1429.4	1393.2	1599.2	1514.7	1629.9	1400.4	1245.8	1387.8	1687.4	1537.3	1504.7	1475.8	1482.6	1556.3	1378.4	1331.8	1686.1	1522.6	1560.2	1410.6	1518.8	1695.7	1648.5	1426.9	1560	1403.9	1524	1489.4	1565.1	1685.6	1318.3	1557.5	1261	1279.6	1380.9	1564.6	955.49	1423.2	1610	1584	1693.8	1545.1
1580.4	1349.4	1609.6	1386.6	1722.6	1262.6	1486.7	1592.8	1407.4	1373.6	1585.9	1494.5	1606.6	1381.9	1234.2	1372.5	1660.3	1512.9	1479.9	1452.6	1477.8	1584.7	1353.1	1311.5	1666.2	1507.6	1590.4	1386.7	1501.8	1706.5	1627.2	1411.1	1536.2	1381.5	1500	1467.4	1560.2	1803.6	1304.3	1521.9	1264.3	1257.1	1362.5	1540.7	940.14	1397.9	1604.7	1563	1671.2	1525.3
1575.7	1327.8	1601.1	1370.1	1694.2	1244.1	1460.4	1574.1	1385.1	1354.7	1567.4	1473.8	1582.3	1364.7	1218.3	1358.1	1630.5	1489.3	1454.8	1428.1	1467.4	1602	1328.5	1291.3	1643.8	1491.6	1607.7	1363.5	1483.2	1711.1	1606.5	1396.3	1513.2	1359.7	1476.3	1445.2	1547.8	1872.8	1289.9	1482.2	1266.8	1235	1343.4	1517.3	924.23	1373.9	1596	1541.5	1649.8	1507.1
1565.4	1307.4	1584.3	1354.4	1663	1226	1433.6	1551.1	1362.8	1336.7	1545.6	1452.8	1555.6	1348.8	1200.1	1344.3	1600.2	1466.6	1429.5	1403.8	1453.1	1608.1	1305.1	1271.5	1617.3	1475.8	1612.7	1341.2	1464	1708.6	1584.5	1382.2	1491.3	1338.8	1453.1	1423	1530.1	1898.5	1275	1440.1	1264.5	1213.4	1322.8	1494.2	907.96	1349.5	1583.3	1520.5	1629.5	1488.3
1551.3	1288.6	1559.4	1339.7	1631.1	1208.4	1406.8	1524.9	1340.8	1319.7	1522.2	1431.6	1528.4	1334.1	1179.5	1339.4	1571.3	1445.2	1404.4	1380	1435.5	1606	1283	1252.2	1589.5	1458.9	1608.9	1320.1	1444.6	1699.1	1562.4	1368.9	1470.6	1318.9	1430.6	1400.9	1510.8	1913.6	1259.6	1398.6	1257.8	1192.8	1302.4	1471.5	891.64	1326.2	1567.3	1500	1610	1470
1534.3	1271.4	1528.5	1326.1	1600.9	1191.6	1380	1495.9	1319.2	1303.7	1499	1410.5	1501.1	1320.1	1158.6	1337.1	1541	1425.1	1379.5	1356.9	1417	1596.3	1262.4	1233.8	1561	1441.7	1598.2	1300.3	1425.2	1684.4	1540.4	1364.5	1451.4	1300.3	1409.2	1379.3	1488.4	1919	1243.5	1359.1	1247.7	1173.4	1282.8	1449.2	875.64	1305.3	1549.7	1479.8	1591.1	1452
1516.2	1255.9	1494.8	1313.5	1569.2	1175.8	1353.7	1466.5	1298.3	1288.5	1474.1	1389.6	1474	1315.1	1137.9	1338	1511.3	1406.6	1355.2	1334.9	1396.7	1580.7	1243.3	1216.4	1534	1424.5	1579.6	1282.1	1406	1666.6	1518.9	1376.5	1433.5	1283.1	1389	1358.3	1464.1	1919.9	1227	1323.9	1235.3	1155.7	1262.6	1427.2	860.38	1284.6	1531	1459.9	1572.4	1434.4
1496.1	1242.2	1462.4	1301.7	1538.1	1161.2	1328.1	1438.6	1278.3	1274	1448.7	1369.1	1447.3	1312.8	1118.9	1341.5	1482.3	1389.6	1331.7	1314	1375.9	1558.5	1225.7	1200.2	1505.6	1407.5	1552.3	1265.6	1387.2	1647.3	1497.9	1398.6	1417.1	1267.4	1370.2	1338.1	1439.5	1916.7	1210.3	1289.7	1221.8	1139.6	1242.7	1405.5	846.24	1265	1511.5	1440.3	1554.1	1417
1475.3	1229.8	1428.7	1293.5	1507.9	1147.9	1303.5	1409.6	1259.4	1271.5	1423.2	1349.2	1421.2	1313.8	1099.7	1356.4	1454.3	1373.8	1309.3	1294.6	1354.9	1530.2	1209	1185.5	1477.7	1391	1518.1	1251	1369.1	1625.5	1477.8	1435.6	1401.5	1253	1352.8	1319	1416.2	1903	1193.5	1258.7	1208.4	1125.1	1224	1384	833.54	1246.6	1492.5	1421	1537	1399.8
1454.1	1218.9	1395.7	1300.1	1478.7	1135.9	1280.3	1381	1241.9	1287.9	1397.8	1330.3	1396.1	1317.2	1081.4	1396.7	1427.7	1361	1288.3	1276.8	1333.8	1499.4	1204.2	1172.1	1450.4	1375	1481	1238.1	1351.9	1602.8	1458.7	1473.8	1396.3	1239.4	1337	1301.2	1392.2	1880	1176.9	1230.8	1194.2	1112	1207.1	1362.5	822.5	1229.2	1472.3	1402	1519.2	1382.6
1432.9	1223.4	1363.6	1311.3	1451	1125	1258.5	1353.2	1225.9	1313.5	1372.8	1312.5	1372.1	1332	1064	1444	1402.7	1363.9	1268.9	1260.8	1312.9	1467.9	1202.3	1160	1424	1359.9	1445.9	1226.5	1335.7	1579.5	1440.7	1492.3	1393.9	1234.1	1322.3	1284.7	1368.7	1852.3	1161	1205.9	1180	1100.2	1190.3	1341	813.65	1212.8	1452.2	1383.1	1501.6	1365.4
1411.8	1249.2	1332.4	1331.8	1425	1114.8	1238.3	1326.2	1211.5	1355.1	1348.5	1295.8	1349.6	1378.2	1047.4	1482.3	1379.5	1384.4	1250.9	1246.7	1292.4	1438.1	1203.7	1148.8	1398.9	1345.7	1409.7	1217.2	1320.7	1556.1	1423.9	1501.1	1394.6	1244.3	1312	1269.6	1346.1	1822.1	1146	1183.8	1166	1105.3	1174.5	1319.3	809.83	1197.4	1432.5	1364.3	1484.2	1348
1391.1	1287.8	1302.2	1372.4	1400.8	1113.7	1219.5	1300.3	1198.4	1395.8	1325	1280.4	1328.7	1433.7	1031.6	1498.2	1358.2	1421.2	1234.6	1234.3	1272.4	1407.1	1208.6	1144.7	1375.2	1332.5	1374.6	1224.4	1306.9	1532.8	1408.3	1504.3	1398	1265.6	1319.4	1255.6	1324.5	1791.7	1132.1	1164.1	1152.4	1133.8	1159.6	1297.2	804.65	1183	1413.3	1345.4	1467	1330.1
1370.9	1350.2	1273.4	1409.3	1378.7	1131	1201.7	1275.9	1186.1	1421.8	1302.7	1266.1	1309.6	1476.8	1016.5	1504.8	1338.9	1478.1	1219.1	1223.3	1253.3	1376.7	1229.2	1154.5	1353.1	1320.3	1340.7	1251.6	1294.1	1509.8	1393.3	1507	1413.7	1299.6	1332.5	1242.4	1304.3	1761.9	1119.6	1146.4	1139.1	1175.5	1145.5	1274.6	804.72	1169.4	1395.1	1326.1	1450	1311.7
1351.6	1410.8	1246	1429.8	1358.6	1163.3	1196.7	1253.1	1181.6	1430.1	1281.9	1252.2	1292.3	1494.5	1002	1506	1321.4	1532.9	1213.7	1215.2	1235.2	1347	1286.7	1173.3	1332.9	1308.7	1308	1293.9	1282	1487.4	1388	1508.7	1460.7	1360.9	1358.5	1242.9	1285.7	1732.8	1108.4	1130.2	1126.2	1238.6	1132.2	1251.6	820.91	1160.5	1377.7	1306.5	1433.2	1292.7
1333.4	1452.4	1220.6	1441.4	1340.4	1211.5	1194.7	1232.2	1179.8	1429.8	1262.6	1250.6	1276.5	1506.5	988.24	1503.7	1305	1557.7	1223.3	1224.6	1218.4	1318.3	1353.7	1203.5	1314.6	1301	1276.6	1360.1	1278.8	1465.9	1385.2	1504.6	1520.2	1416.6	1415.9	1264.9	1268.8	1703.9	1098.6	1115.1	1113.7	1303.8	1119.9	1228.1	851.92	1173.6	1361.4	1286.4	1416.6	1273.2
1316.3	1467.9	1197.2	1444.2	1323.3	1253	1196.1	1213.4	1180.3	1425.8	1244.8	1270.4	1261.8	1511.5	975.23	1494.9	1300.4	1568.7	1246.9	1252.6	1203	1290.8	1402	1258.8	1298	1307.3	1246.6	1419.2	1291.9	1445.5	1386.1	1495.2	1572.7	1446.7	1473.5	1299.7	1253.7	1676.8	1089.5	1100.7	1101.6	1327.2	1108.2	1204.5	902.62	1199.1	1345.7	1265.8	1399.9	1253.2
1300.6	1469.4	1176.3	1445.9	1319	1267.4	1201.2	1196.6	1182.7	1416.4	1228.4	1303.3	1257.9	1513.2	963.06	1481.4	1299.1	1574.7	1288	1296.4	1189	1264.8	1423.1	1307.1	1282.5	1318.4	1218.3	1443.5	1316.6	1426.3	1389.5	1482.6	1590.7	1456.6	1514.6	1352.1	1240.4	1652.7	1083.7	1086.5	1089.8	1338.8	1097.8	1180.8	1007	1246.8	1339.1	1244.7	1383.3	1233.1
1286.2	1467.4	1157.7	1443.6	1318.1	1275.4	1223.2	1181.7	1193.9	1404.8	1212.9	1353.8	1257.1	1509.2	951.83	1465.6	1301.4	1579.7	1353.7	1363.3	1176.5	1240.5	1438.4	1331.7	1278.5	1338.6	1192.1	1453	1359	1408.5	1404.9	1467.8	1600.8	1460.5	1525.2	1401.8	1228.9	1629.1	1094.4	1072.2	1078.5	1347.3	1102.2	1157.5	1118	1310.5	1349.2	1223.3	1366.4	1213
1272.9	1455.9	1141.5	1435.5	1323.7	1281.5	1280.7	1167.9	1238.3	1389.9	1212.2	1402.6	1259.4	1497.5	941.53	1447.9	1307.5	1585	1412.3	1421.9	1164.8	1218.3	1445.2	1343.9	1290.1	1377.1	1168.3	1459.5	1400.2	1392	1449.3	1451.5	1608.4	1461.4	1532	1434.6	1218.4	1607.3	1106.6	1058.1	1067.6	1353.4	1118.2	1134.8	1251.2	1390.7	1375.9	1201.8	1349.2	1193.3
1260.6	1437.4	1127.3	1423.8	1339.6	1285.7	1348.2	1167.3	1300.3	1373.6	1235	1423.7	1265.5	1481.2	931.83	1429.3	1331.6	1583.4	1442.7	1445.4	1159.5	1198.2	1448.3	1346.3	1316.5	1411.4	1147.1	1464.2	1419.6	1376.8	1502.8	1434.7	1613.5	1456.6	1535.9	1443.2	1216.8	1587	1130.3	1044.8	1057.3	1356.9	1147.8	1113	1341.9	1522.7	1413.1	1180.5	1331.5	1174.3
1259.3	1415.4	1114	1410	1398.6	1288.4	1404.7	1184.4	1355.8	1356.4	1272.4	1433.5	1289.5	1462	935.81	1411.6	1402.2	1572.3	1457.7	1459.6	1171.7	1180.4	1445.8	1346.5	1366.4	1422.8	1128.5	1468.3	1430.3	1362.8	1548	1417.7	1616.7	1443.2	1536.5	1448.7	1229.3	1567.8	1174.9	1031.3	1047.6	1349.2	1198.5	1092.4	1435.6	1633.4	1481.3	1159.8	1313.4	1156.4
1276.1	1391.9	1113.2	1394.4	1477.9	1283.8	1430.4	1222	1375.9	1339.8	1330.2	1436.7	1355.2	1441.1	978.55	1393.1	1487.4	1555.3	1461.1	1464.2	1190.5	1164.8	1434.4	1340.1	1444.7	1429.8	1112.5	1464	1434.6	1360.5	1562.2	1400.7	1610.9	1424.5	1528.1	1451.2	1254.7	1549.5	1220.5	1017.6	1038.4	1332.2	1270.2	1073.2	1578.8	1728.2	1548.6	1139.8	1294.9	1139.7
1304.4	1366.5	1118.2	1377.6	1558.4	1273.2	1442.9	1277.7	1385.9	1322.1	1389.8	1439	1431.1	1419.4	1051.6	1374.9	1559.9	1535	1461.2	1467.7	1222	1150.6	1417.2	1327.2	1513.7	1435.4	1098.6	1449.9	1438.7	1377	1572.3	1384.7	1597.6	1403.5	1512.5	1450.6	1293.3	1532.8	1236.6	1004.1	1029.6	1309.7	1381.6	1055.6	1662.1	1825.5	1598	1120.9	1276	1124.6
1352.1	1341.2	1138.2	1360.5	1600.6	1258.8	1446.7	1366.7	1392.6	1304.4	1433.3	1439.2	1493.4	1397.8	1164.3	1357.1	1584.2	1512.6	1452.8	1468.7	1279.4	1142.5	1396.4	1310.8	1537.7	1439.6	1085.6	1429.7	1443	1405.4	1576.4	1368.1	1579.3	1380.6	1493.2	1441.3	1364.8	1515.8	1245.2	990.79	1030.1	1285	1518.3	1039.5	1682.9	1889.2	1618.8	1103.4	1256.9	1110.9
1399.8	1317.9	1185.5	1344.4	1616.4	1242.6	1446.7	1441.3	1398	1286.7	1449.6	1431.4	1522	1377.7	1256.2	1339.6	1595.5	1488.9	1438.4	1459.3	1329.3	1164.7	1372.8	1292.6	1549.3	1443.3	1101.8	1406.8	1441.9	1454.6	1578.9	1351.7	1558.5	1357.1	1472	1425.3	1426.5	1499.3	1251.5	977.65	1051.1	1259	1631.4	1024.5	1675.8	1904	1627.3	1087.3	1237.9	1098.7
1434.5	1294.4	1294.2	1327.7	1627.9	1223.9	1438.7	1464.7	1401.6	1269.2	1453.7	1417.6	1534.6	1357.1	1382.5	1322.6	1602.1	1464.8	1418.8	1442.1	1354.7	1211	1348.1	1272	1555.9	1441.6	1134.3	1382.6	1433.9	1506.9	1579.2	1335.6	1535.9	1333.9	1448.8	1406.3	1448	1483.3	1256.7	964.59	1091.9	1232.7	1712.4	1013.2	1650.4	1904.6	1628.4	1072.7	1219.1	1087.2
1449.4	1272.1	1393.5	1311.4	1635.1	1204.6	1423.6	1475.1	1396.1	1251.8	1451.8	1400.7	1537	1337.2	1468.7	1305.8	1607.1	1442.3	1396.5	1420.7	1367.5	1283.5	1324.6	1250.9	1560.8	1434.5	1184.6	1357	1421.6	1532.4	1571.9	1319.6	1512.5	1312.5	1425.2	1385.3	1458.8	1467.6	1260.6	951.38	1150.8	1208.3	1734.6	1019.8	1620.7	1896.8	1624.7	1059.3	1200.9	1082.8
1452	1251	1455.7	1295.5	1637.4	1186.5	1404.5	1480.7	1382.9	1234.6	1442.1	1381.7	1534.8	1318	1544.6	1289.4	1611	1419.1	1371.8	1397.4	1370.7	1368.9	1300	1230.1	1565	1423.6	1258.8	1331.9	1406.7	1543	1558.4	1303.9	1489.1	1290.9	1403.1	1362.9	1465.7	1452.3	1256.5	937.8	1223.6	1183.6	1743.4	1031.4	1586.6	1880.9	1614.9	1046.6	1183.5	1092.8
1452.1	1231	1482.2	1280.1	1628.9	1168	1382.2	1484.2	1364.9	1217.6	1425.6	1361.4	1521.8	1299.5	1605.4	1273.4	1604.5	1396.6	1346.6	1372.4	1370.9	1426.8	1276.1	1211	1560.2	1410.5	1349.7	1309	1389.8	1551.8	1540.9	1288.5	1467.1	1270.2	1380.3	1340.6	1471.1	1437.2	1244.9	923.61	1300.4	1160	1746.7	1055	1548.6	1858.2	1601.4	1045.8	1167.2	1110.1
1445.7	1212.2	1491.5	1265.1	1609	1150.3	1357.9	1485.2	1344.8	1200.8	1405.3	1341	1503.1	1281.5	1620.8	1257.7	1586.3	1374.9	1323	1346.9	1364.1	1470	1252.7	1191.7	1544.1	1395.7	1437.5	1286.1	1371.5	1560.7	1521.5	1273.4	1444.6	1250.4	1358.2	1319.9	1473.9	1422.4	1228.7	908.67	1381.6	1137.7	1747.5	1095.5	1512	1828.4	1584.7	1064.5	1152	1139
1432.9	1194.3	1496.9	1250.5	1581.9	1133.2	1333.1	1473.8	1322.6	1184.4	1382.3	1320.8	1479.1	1264	1619.6	1242.4	1560.8	1353.9	1298.8	1322.2	1351.8	1484.5	1230	1173.2	1520.9	1379.7	1499.1	1264.4	1352.8	1564	1500.8	1258.6	1422.7	1231.3	1337	1298.8	1466	1407.7	1211	892.9	1450.3	1116.5	1742.8	1138.2	1474.8	1795.1	1566.4	1095.6	1138	1199.9
1416.7	1177.3	1498.4	1236.3	1551.9	1117	1309.6	1451.6	1299.5	1168.5	1357.5	1301.2	1453	1247.1	1609.9	1227.6	1532.3	1333.7	1275.3	1299.8	1335	1488.9	1208	1155.6	1494.6	1363.4	1513.4	1244	1334.3	1561.9	1479.7	1244.3	1401.5	1212.9	1316.5	1278.5	1449.5	1393.2	1190.5	876.37	1472.2	1096.4	1722.7	1179.9	1440	1761.2	1548.3	1141.3	1125.2	1253.4
1398.5	1161.1	1489.8	1222.6	1520.3	1101.4	1285	1423.3	1276.8	1153	1332.5	1282.1	1425.1	1230.7	1593.7	1213.4	1502.1	1314.2	1252.7	1277.5	1316	1490.5	1186.7	1138.7	1466.6	1348	1517.9	1224.9	1316.2	1551.5	1459.8	1230.6	1381	1195.2	1296.8	1259	1427.9	1378.7	1169.5	859.25	1488.4	1077.3	1707.3	1190.7	1406.1	1729.9	1528.7	1185.4	1113.1	1269.7
1378.2	1145.8	1463.7	1209.5	1488.2	1086.4	1261	1393.4	1255.9	1138.3	1307.9	1263.5	1397.2	1215	1571.2	1199.9	1471.2	1295.3	1230.9	1256.5	1294.7	1485.1	1165.9	1122.5	1437.6	1332	1515.8	1206.8	1299.4	1535.6	1439.2	1217.6	1361.2	1178.1	1277.8	1240.2	1404.2	1364.1	1150.1	841.86	1498.5	1059.1	1684.8	1198.8	1374.1	1697.4	1508.9	1201.1	1103.6	1279.9
1357.3	1131.5	1429.5	1196.9	1456.7	1072	1237.4	1361.8	1234.8	1124.3	1285.2	1245.4	1371.4	1199.9	1542.5	1187.2	1440.7	1277.2	1209.9	1236.8	1272.6	1464.3	1145.7	1107	1408.9	1316.3	1509	1189.7	1282.3	1516.7	1419	1205.3	1342	1161.5	1259.5	1222	1379.3	1349.3	1130.4	824.62	1506.7	1041.8	1660.6	1203.7	1344.5	1664.7	1489	1211.6	1105.3	1287
1337.7	1118.1	1392.1	1185	1427.8	1058.2	1214.4	1330.1	1214.6	1111	1262	1227.8	1345.2	1185.6	1511.5	1175	1411.2	1259.9	1189.6	1218.4	1251	1435.2	1126.1	1092	1381	1300.9	1486.7	1173.5	1265.7	1495.9	1399.5	1193.3	1323.5	1145.6	1241.9	1204.4	1353.5	1334.1	1111.6	807.99	1513.8	1025.5	1633.7	1207.1	1318.4	1634.2	1469.1	1217.3	1111.2	1291.3
1317.4	1105.8	1354.4	1173.8	1398.6	1045	1192	1299.6	1195.3	1098.3	1239.6	1210.6	1320.2	1172.2	1480.5	1163.4	1383	1243.3	1169.9	1201	1231.1	1402.8	1107.3	1077.8	1354.4	1286	1450.9	1158.3	1249.6	1473.8	1380.4	1183.4	1305.7	1130.4	1225.1	1187.3	1328.5	1318.4	1093.8	792.47	1511.7	1010	1606.7	1202.7	1292.9	1607.3	1449.3	1220.3	1122.6	1292.5
1297.7	1094.6	1316.6	1163.3	1370.9	1032.4	1170.1	1272.2	1176.9	1087.5	1218	1193.7	1296.3	1159.6	1450.7	1159.9	1357.4	1227.7	1151	1184.6	1211	1369.5	1089.2	1064.2	1330.2	1271.5	1409.2	1143.9	1234	1451.5	1361.8	1182.9	1288.6	1116.1	1209	1170.7	1304.7	1302.3	1077	778.48	1501.8	995.7	1580.5	1191.4	1269.1	1581.2	1429.7	1217.8	1155.9	1284.4
1278.7	1084.3	1280.6	1153.4	1344.5	1020.5	1148.8	1244.9	1159.3	1087.2	1197.1	1177.2	1273.7	1147.7	1422	1166.5	1331.8	1213	1132.7	1169.2	1191.8	1334.9	1072.2	1051.4	1306	1257.3	1367.8	1130.6	1218.9	1429.4	1343.7	1186.3	1272.4	1102.7	1193.8	1154.6	1282.1	1285.7	1061.1	766.96	1487	982.54	1552.8	1176.3	1247	1557.4	1410.2	1207.3	1197.4	1269.2
1260.4	1074.8	1248.6	1146.4	1319.3	1009.4	1128	1219.4	1142.3	1091.6	1176.8	1161.1	1252	1137.9	1394.1	1180.9	1307.4	1199.4	1115.2	1154.7	1173.5	1301.3	1056.1	1039.4	1282.9	1243.6	1325.3	1118.2	1204.3	1407.8	1326	1194.6	1257.1	1090.3	1179.6	1139.1	1262	1268.8	1046.1	756.81	1469.2	970.41	1526.4	1158.4	1226.2	1535.5	1390.9	1192.4	1227.2	1249.8
1242.7	1074.4	1217.4	1151.4	1295.4	999.22	1107.9	1195.4	1126.1	1100.1	1157.2	1145.6	1231.4	1141.8	1368.4	1220.8	1284.2	1186.5	1098.6	1141.1	1156	1271.2	1041.2	1028.4	1260.8	1230.3	1284.8	1107	1190.2	1387.9	1308.8	1222.8	1242.7	1078.6	1166.3	1124.4	1242.1	1251.8	1031.9	748.71	1450.3	963.24	1503.2	1138.6	1206.8	1515.3	1371.9	1175	1235.7	1228.4
1225.7	1100.1	1188.6	1160.7	1272.5	989.87	1088.6	1172.8	1110.5	1128.2	1138.3	1130.7	1211.5	1152.1	1346.1	1263.9	1261.9	1175.9	1083	1128.6	1139.2	1241.4	1027.1	1018.3	1239.7	1217.5	1249.2	1096.8	1176.9	1367.5	1292	1260.7	1229.3	1067.4	1153.9	1110.6	1223.5	1234.9	1018.4	741.62	1431.1	983.04	1480.7	1118.2	1188.7	1496.3	1353.3	1155.2	1238.5	1205.5
1209.3	1150.2	1162	1179.1	1250.6	981.03	1070.2	1151.5	1095.7	1175.3	1120	1116.5	1192.6	1172.3	1324.8	1302.1	1240.6	1179.4	1068.4	1117.1	1123.1	1213.6	1015.5	1008.7	1219.5	1205.2	1214.7	1087.5	1164.2	1347.9	1275.8	1299.4	1216.8	1068.7	1142.2	1097.6	1206	1218.3	1005.6	766.28	1412.4	1013.2	1460	1097.7	1171.9	1478.2	1335.2	1134.7	1237.4	1182.5
1193.5	1211.3	1137.3	1217.5	1229.7	974.21	1052.8	1131.1	1081.8	1221.3	1102.6	1103.2	1174.5	1222.2	1305.6	1320.6	1220.3	1190.1	1054.9	1106.8	1107.6	1187.8	1020.7	1002.9	1200.2	1193.6	1183.2	1078.3	1152.3	1328.9	1260.3	1327.1	1211.1	1080	1140.3	1085.5	1189.5	1202.3	993.65	812.53	1394.4	1069	1441.2	1077.4	1156.2	1460.8	1317.7	1115.3	1229.8	1161.3
1178.3	1267.9	1114.1	1254.7	1209.8	975.77	1036.6	1111.7	1068.7	1241.9	1086.1	1090.8	1157.3	1277.2	1287.8	1329.1	1200.9	1211.1	1042	1097.6	1092.8	1163.6	1033.9	1000.7	1181.8	1182.6	1154.3	1081.8	1141.3	1310.5	1245.5	1337.6	1226.4	1099.8	1148.9	1073.9	1174	1187.2	982.52	885.44	1376.3	1199.3	1423.8	1058.6	1143	1444.8	1300.9	1095.2	1217.7	1139.7
1163.8	1288.6	1092.2	1269	1191	981.15	1021.3	1093.3	1056.6	1249.3	1070.6	1078.9	1141.2	1310.9	1276.9	1331.3	1182.7	1265.9	1037	1088.9	1078.8	1140.9	1058.9	1000.9	1164.4	1172.3	1127.8	1094.4	1130.8	1292.7	1231.6	1340.2	1254.4	1156	1166.2	1067.4	1159.4	1173.1	972.35	984.29	1359.3	1361.6	1407.5	1039.3	1153.9	1428.4	1284.9	1075.8	1202.8	1119.1
1150.1	1298.8	1071.4	1276.6	1173.4	991.68	1006.9	1075.8	1045.5	1255	1056.2	1069.9	1126.2	1322.2	1280.4	1328.9	1165.5	1327.4	1056.5	1083.4	1065.5	1119.4	1105.2	1009.6	1148	1162.5	1103.2	1115.7	1121.3	1275.5	1218.4	1338.9	1298.7	1218.5	1217.3	1065.6	1145.8	1160.2	963.13	1112.5	1344.3	1517.8	1392	1020.6	1180.7	1412.5	1269.6	1057	1186	1099.5
1137.2	1305	1051.7	1282.2	1157.1	1026.6	1004.3	1059.4	1035.1	1258.8	1042.6	1072.4	1112.3	1331.2	1297	1320.3	1149.6	1376.3	1084.5	1081.8	1053.2	1099	1160.1	1028.4	1132.9	1155.1	1080.1	1176.5	1121.6	1259.1	1206	1332.1	1355	1267	1277.5	1066.5	1133.2	1148.4	954.49	1242.9	1331.7	1659.4	1377.8	1002.3	1230	1396.9	1254.8	1038.9	1168.6	1081
1125.3	1309.8	1033	1287.4	1142.2	1075.8	1024.9	1044.1	1026.8	1261.6	1029.9	1080.2	1099.5	1338	1323.1	1307.7	1135	1387.6	1129.1	1083.2	1041.7	1079.6	1223.2	1075.1	1118.9	1158.5	1058.3	1243.7	1129.1	1243.4	1199.7	1322.2	1396.3	1284	1323.5	1069.8	1121.6	1137.6	957.96	1460.1	1318.6	1763.9	1363.4	984.51	1299.5	1381.6	1240.3	1021.5	1151.3	1063.3
1114.1	1314.8	1015.3	1292.9	1128.1	1119.9	1066.3	1030.1	1033.3	1259.3	1029.3	1095.1	1087.7	1341.3	1373.8	1292.6	1121.3	1396.8	1193.9	1092.2	1031.3	1061.1	1245.4	1123.6	1105.9	1166.2	1037.6	1294.8	1143	1228.6	1212.9	1309.3	1408.4	1292.1	1341.6	1084.5	1111.2	1126.9	997.57	1616.3	1308.7	1798	1350.1	967.25	1395.5	1366.5	1235.5	1004.7	1135.1	1046.5
1103.6	1312.9	998.91	1293.2	1119.6	1135.3	1127.9	1017.4	1045.7	1251.9	1039.7	1139.2	1085.8	1338.8	1428.2	1275.7	1110.6	1403.4	1241.8	1117.9	1021.4	1043.7	1256.7	1165	1093.6	1182	1017.9	1312.1	1183.6	1214.7	1234.9	1294.5	1418	1294.3	1353.7	1132.6	1101.9	1124.1	1075	1712.9	1310.5	1816.2	1336.5	950.54	1565.3	1351.7	1240	988.47	1118.6	1030.4
1100.2	1301	983.85	1287.4	1134.8	1143.7	1193.4	1005.7	1068.5	1241.8	1060.4	1190.9	1112.8	1328.6	1479.8	1258.2	1119	1410	1261.7	1164.4	1015.4	1027.5	1265.3	1186.1	1096.5	1217.7	999.28	1318.4	1229.1	1201.7	1270.6	1278.7	1427.3	1290.3	1360.4	1193.1	1093.4	1136.5	1187.4	1737.4	1321.4	1820.4	1323.1	934.47	1678.5	1337	1248.4	972.83	1102.6	1015
1117.4	1282.5	970.24	1277.2	1156.2	1148.7	1231.6	994.71	1125.1	1228.5	1119.1	1237.6	1159.1	1313.3	1524.3	1241.6	1135.4	1408.7	1276	1233.2	1013.1	1012.5	1272.5	1197	1123.3	1253.3	981.85	1322.3	1265.4	1189.4	1322.3	1262.7	1431	1278	1364.6	1240.2	1087.2	1159.4	1276.9	1708.8	1342.1	1817.9	1310	919.14	1781.1	1322.4	1270	957.82	1087	1000.5
1155.1	1261.1	958.13	1264.6	1196.3	1152.8	1249.6	1001.3	1183.8	1213.4	1187.3	1254.6	1222.5	1295.5	1558.9	1224.5	1165.6	1398	1283	1290.4	1013.3	998.84	1279.3	1201.1	1170.2	1276.8	965.77	1322.9	1278.7	1180.5	1364.4	1247.7	1426.6	1260.9	1363.5	1264.4	1089.7	1195.2	1390.5	1671.9	1374.7	1802.1	1297.1	904.69	1887.4	1307.8	1289.8	943.51	1072	986.82
1202.7	1238.4	946.93	1250.4	1279	1157.1	1256.7	1036.2	1214.3	1197.4	1235.9	1262	1293.2	1276.1	1587.8	1208.2	1241.5	1381.7	1286.8	1317.4	1021.9	986.61	1277.5	1202.3	1235	1288.6	951.19	1313.4	1284	1187.5	1384.3	1232.4	1414.8	1240.9	1353.8	1275.8	1096.7	1223.1	1515.7	1629.7	1411.1	1774.1	1284.3	891.23	2015.4	1293	1295.5	930.01	1057.3	974.1
1248.5	1214	942	1234.5	1359.5	1156.2	1262.9	1095.4	1226.8	1182	1257.2	1267.4	1343	1255.5	1609.9	1192.7	1325	1362.1	1285.6	1329.9	1041.4	975.23	1266.9	1197	1302.4	1292.2	938.21	1296.6	1288.3	1200.5	1393.4	1217.7	1397.9	1219.5	1338.3	1282.4	1109.7	1234	1595.2	1583.4	1447	1736.5	1271.7	878.58	2080.1	1277.9	1298.4	917.43	1043	962.42
1266	1189.8	970.09	1218.3	1422.7	1148.2	1269.4	1150.5	1236.5	1165.9	1273	1271.3	1359.6	1235.1	1624.9	1178.2	1378.3	1340.8	1275.1	1332.4	1089.7	969.86	1250.4	1185.4	1350.1	1294.9	926.81	1275.9	1291.5	1224	1395.6	1203.7	1378.4	1197	1319.2	1285.1	1152.6	1242.1	1611.1	1538.5	1478.2	1694.8	1259.2	873.48	2086.7	1262.3	1299.6	905.78	1029.1	951.6
1275	1168	1000.1	1203.2	1443	1135.4	1268.3	1208.9	1243.4	1150	1280.4	1273.5	1365.8	1216.5	1631.1	1164.7	1400.3	1318.2	1258.8	1328.6	1140.2	993.67	1230.8	1171.1	1368.7	1295.1	916.02	1253.4	1287.7	1276.8	1391.6	1190.6	1357.3	1175	1298.5	1284	1220.2	1246.8	1620.8	1492.7	1507.3	1653	1246.7	897.35	2076.7	1246.1	1300.1	895.17	1015.5	945.68
1280.7	1146.5	1054.6	1187.8	1452.4	1120.2	1258.5	1258.4	1247.4	1134.7	1284.3	1267.9	1365.7	1197.8	1626.6	1152.1	1415.1	1295.4	1238.7	1315.4	1183.8	1020.4	1209	1153.9	1378.5	1289.5	922.02	1229.4	1278.4	1331.9	1380.6	1178.3	1335.3	1155.1	1276.3	1274.4	1281.7	1249.6	1624.4	1450.3	1532.4	1614.7	1234	933.68	2057.4	1229.5	1299.2	898.59	1002.4	965.05
1285.4	1126.8	1118.9	1173.3	1454.8	1103.9	1243.2	1302	1246.3	1120.1	1283.6	1255.9	1356.7	1180.3	1612.8	1140.3	1422.3	1274.4	1217	1296.5	1206	1069.4	1185.6	1134.8	1382.5	1280.1	954.77	1204.9	1265.5	1373.8	1365.4	1166.6	1313.4	1135.4	1254	1259.2	1306.2	1248.5	1623.7	1409.9	1553.1	1576.7	1221	995.55	2027.3	1212.4	1292.8	934.3	989.78	993.84
1291.2	1109	1185.1	1159.6	1446.7	1085.1	1224.6	1313	1236	1106.3	1273.6	1240.1	1339.2	1164.1	1593	1128.9	1425.6	1253.2	1193.3	1274.5	1217.5	1125	1162.3	1114.4	1378.9	1268.2	1010.1	1181.3	1250.4	1385.3	1347.6	1155.3	1293.3	1117.2	1233.5	1240.8	1315.9	1241	1610.8	1371.9	1568.5	1540.2	1207.6	1083.6	1990.8	1194.9	1282.5	998.06	977.84	1045.9
1292.9	1093.2	1263.9	1147	1427.5	1066.4	1203	1319.9	1220.5	1093.3	1257.6	1222.6	1317	1149.3	1571.5	1122	1420.2	1233.4	1169.8	1251.1	1221.5	1184.9	1139.7	1094.5	1364.3	1254.8	1084.2	1160.4	1233.8	1393.1	1328.3	1144.8	1273.1	1100.7	1212.9	1220.8	1323.6	1229.2	1586	1337.1	1576.5	1506.3	1193.7	1199.8	1943.2	1177.4	1268.8	1090.8	966.64	1162.4
1286.2	1079.2	1314.1	1135.3	1401.4	1049.5	1180	1322.9	1202	1081	1237.8	1203.2	1292.1	1135.7	1547.2	1118.2	1405	1215	1148.2	1226.1	1222.7	1264	1118.1	1076.5	1342.6	1239.7	1162.8	1140	1216	1398.3	1308.5	1141.9	1254	1085.6	1193.6	1199.4	1329.8	1214.7	1559	1306.9	1576.8	1476.8	1179.3	1334.4	1893.6	1160	1253.4	1198.1	956.13	1305.7
1273.5	1066.8	1328.2	1124.5	1372.5	1032.6	1156.9	1321.4	1182.1	1068.9	1216.2	1183.8	1266.1	1123.2	1520.6	1116	1381.9	1198	1126.6	1201.6	1217.3	1300.4	1099	1058.8	1317.8	1224.2	1264.8	1121.7	1198.3	1402	1288.9	1141	1236.4	1072	1175.8	1178.3	1334.4	1198.2	1526.6	1277.8	1572.8	1448.6	1164.4	1429.9	1845.5	1143.1	1237.7	1291.5	946.17	1448.6
1257.7	1055.4	1335.7	1114.2	1342.5	1017.1	1135.4	1307	1160.2	1058.2	1192.7	1165.8	1239.4	1111.3	1493.2	1117.3	1355.2	1182.6	1106.4	1179.7	1206.2	1314.5	1080.2	1042.6	1291.6	1209.8	1325.2	1105.3	1181.2	1397.6	1270.8	1142.1	1220.2	1059.7	1159.6	1159	1329.2	1181.1	1494.8	1251.1	1564.4	1423.1	1149.2	1515.9	1799.4	1127	1220.6	1393.1	951.84	1556.8
1240.1	1044.9	1336.7	1107.6	1311.9	1003	1113.7	1283.8	1138.3	1056.1	1169.1	1147.6	1213.5	1104.2	1466.1	1124.1	1326.7	1168.3	1087.9	1158.3	1190.5	1323.8	1062.9	1028	1264.1	1195	1344.5	1090.9	1165	1385.7	1252.7	1150.4	1205.2	1048	1144.7	1139.7	1314.8	1163.9	1461.6	1226.5	1552.6	1399.9	1133.8	1570.2	1753.7	1112	1203.3	1512.9	986.22	1641.9
1220.7	1042.4	1330.4	1104	1281.9	990.31	1093.1	1255.8	1118.4	1057.2	1147.5	1130.3	1189.1	1100.6	1440.8	1145.8	1297.2	1154.9	1071	1138.8	1172.2	1328.2	1047.1	1014.9	1237	1181	1349.2	1078.2	1150.5	1369.5	1235.6	1170.3	1191.3	1037.4	1131.1	1121.8	1294.8	1146.9	1429.8	1203.6	1537.8	1381	1118.5	1595.4	1711.1	1098.1	1185.9	1573.4	1042.3	1670.3
1200.8	1047.6	1306.5	1101.6	1254.9	978.97	1073.9	1226.6	1098.6	1061.4	1125.8	1114.2	1166.5	1098.8	1415.1	1174.5	1268.3	1147.3	1055.6	1121.4	1152.4	1327	1032.4	1003.1	1212.3	1167.8	1348.9	1066.9	1136.4	1350.7	1219.7	1194.5	1178	1035.3	1118.4	1105.4	1272.4	1131.2	1400.3	1182.2	1521.5	1379.9	1103.5	1610.8	1674	1086.2	1168.9	1589.7	1136.4	1682.6
1182.4	1057.8	1276.5	1101.9	1228.4	968.79	1056.1	1196.3	1080.3	1076.9	1105.5	1099.4	1146.8	1099.9	1390.5	1204.3	1242	1143.7	1041.5	1106.1	1131.3	1311.8	1018.4	992.4	1188	1155.5	1342.7	1056.4	1123.4	1330.5	1205	1223	1170.9	1035.6	1108.4	1090.3	1248.8	1115.2	1371.8	1162.3	1504.1	1399.5	1089.1	1623.7	1638.4	1074.9	1152.5	1601.2	1238.5	1690.7
1163.8	1085	1241.3	1106.3	1204	959.34	1039.7	1166.1	1063.7	1103.2	1086.8	1085.6	1128	1109.9	1367.4	1236.4	1216.1	1142.8	1028.2	1092.6	1110.7	1288.2	1010.4	982.35	1165.5	1144.2	1321	1051.1	1111.5	1309.2	1191.3	1252.7	1172.8	1038.6	1110.3	1076.7	1223.9	1099.8	1345.4	1143.8	1485.2	1439.8	1075.6	1635.1	1606.2	1064.6	1136.8	1609.7	1349.4	1694.9
1146.4	1123.5	1205.7	1122.7	1181.9	950.52	1024.3	1137.4	1048.7	1131.8	1069.7	1073	1111.1	1129.3	1345.9	1268.2	1192.2	1143.3	1017.3	1080.9	1092.1	1258	1006.8	975.19	1145	1133.6	1284.7	1060.2	1100.4	1288	1178.4	1282	1179.4	1053.2	1117.8	1064.2	1199.7	1085	1321.6	1126.7	1466.2	1502.3	1063.2	1637.8	1577.3	1054.5	1121.9	1614.1	1447.2	1693.1
1130.2	1166.8	1169.1	1145.1	1162	947.63	1009.6	1112.2	1035.3	1163.3	1054.1	1061.1	1096	1162.6	1326.2	1297.3	1170.5	1149.4	1017	1070.2	1073.8	1225.9	1006.2	978.44	1126.6	1123.6	1244.6	1077.4	1089.9	1268.6	1166	1310.7	1203.9	1086.2	1132.7	1052.5	1178.1	1070.7	1301.4	1110.8	1448.3	1573.8	1051.9	1630.3	1551.2	1054.5	1107.8	1609.8	1513	1677.4
1115.4	1208.3	1133.7	1171.4	1144.1	947.16	1001.8	1088	1023.3	1194.9	1039.7	1049.7	1082.1	1199.5	1308.4	1326.4	1151	1173.4	1021.5	1060.4	1057.1	1192.9	1007.1	986.14	1110.1	1116.8	1204.4	1105.3	1083.4	1249.1	1157.9	1338.3	1239.7	1125	1166	1041.2	1157	1056.9	1282.4	1098.5	1429.8	1641.9	1041.8	1613.5	1527.3	1071.6	1094.5	1593.7	1537.8	1653.5
1102	1244.5	1102.6	1199	1127.9	949.6	998.48	1066.4	1012.1	1226.2	1026.3	1040.9	1069.1	1236.6	1292.3	1353	1133.5	1209.8	1031.5	1058.3	1041.9	1159.8	1014.5	1001	1095.2	1113.4	1164.4	1147.9	1084.4	1230.8	1162	1361.8	1279.5	1165.2	1202	1036.2	1137.8	1043.7	1270.7	1118.6	1412	1701.5	1032.6	1591.5	1505.1	1102.1	1081.9	1570.2	1548.3	1621.7
1089.7	1279.2	1072.7	1226.5	1112.8	955.56	999.22	1047.2	1001.7	1256.7	1015	1044.7	1063.4	1272.3	1277.4	1374.2	1117.7	1250.7	1063.9	1058.5	1028.3	1128.5	1043	1033.2	1081.4	1111.2	1125.8	1190.3	1090.4	1213.9	1175.6	1380.9	1317.6	1201.7	1241.4	1040	1120.8	1031	1260	1155.5	1395.1	1749.6	1023.9	1566.7	1483.9	1140.6	1069.6	1545.3	1549.8	1589.2
1078.2	1310.3	1046	1252	1104.6	976.43	1002.7	1030.4	998.96	1285.4	1013.6	1053.2	1073.2	1306.2	1274.1	1386.1	1103	1289.8	1101.6	1061.3	1016.1	1099.6	1082.7	1066.6	1070.9	1111.5	1090	1230.2	1105.4	1198.3	1199	1391.6	1356.9	1237.7	1280.3	1049.9	1105.8	1018.9	1252.3	1221.2	1379.3	1785.8	1020.3	1539.8	1463.5	1173.6	1057.9	1517.6	1542.8	1554.3
1067.5	1336.8	1022.6	1277.7	1109.2	1005	1018.3	1015.7	998.41	1309.8	1016.4	1069.1	1098.2	1336.3	1274.3	1387.9	1092.6	1330	1144.6	1075.2	1005	1073.5	1123.9	1100.7	1075.3	1116.9	1059.3	1264.6	1132.2	1184	1232.1	1393.2	1394.6	1271	1317	1079.5	1092.7	1007.4	1254.2	1294.4	1364.5	1814.9	1033	1511.4	1444.9	1186.1	1046.1	1489.9	1527.4	1520.2
1064.3	1356.1	1002.4	1300.9	1124.7	1035.2	1053.1	1002.5	1001	1325.7	1023.8	1100.6	1137.7	1364.7	1283.8	1384.9	1099	1368.3	1187.7	1108.5	994.58	1051.4	1168	1131.4	1085.4	1130.3	1030.5	1297.4	1162.1	1170.7	1268.1	1389.5	1430	1301.3	1351.4	1116.2	1081.2	996.74	1262.4	1385	1351	1835.2	1048.1	1483.4	1425.7	1194.8	1039.5	1461.1	1507.8	1487.9
1063	1363.9	984.91	1319.1	1152.4	1066	1095.8	990.22	1011	1330.6	1050.6	1134.2	1181.9	1387	1307.1	1378.4	1112.1	1404.1	1228	1151.5	987.27	1030.8	1210.7	1161.7	1104.4	1150.1	1005.3	1326.1	1192.9	1158	1304.5	1382.4	1461.9	1327.2	1380.8	1155.3	1070.7	986.84	1289.9	1528.9	1338.2	1845.2	1070.6	1456.3	1407.1	1198.8	1034.7	1433.3	1486.1	1456.4
1064.3	1361	969.89	1329.4	1204.4	1093.7	1141.3	984.59	1040.2	1329.9	1090.2	1170.4	1229.4	1399.7	1382.3	1367.7	1135.9	1436.4	1265.5	1194	990.9	1012.9	1250.6	1189.4	1148.6	1175.3	983.75	1349.5	1223.2	1151.1	1337.9	1372.3	1487.5	1345.3	1406.6	1191.1	1061.7	977.45	1341.2	1646.7	1333.4	1841.6	1098.2	1430.6	1388.8	1201.8	1033.4	1408.4	1464.1	1427
1071.5	1351.9	956.82	1331.1	1261.7	1121.1	1186	985.1	1078.1	1324	1133.7	1205.4	1274.3	1401.2	1453.2	1354.1	1184.9	1462.7	1299.9	1233.7	999.25	997.34	1287.7	1213.8	1194.9	1201.2	965.34	1364	1251	1153	1371.6	1359.7	1502.4	1351.9	1423.6	1226.7	1060.4	977.35	1397.6	1754.5	1340.2	1824.4	1117	1407.6	1370.8	1202.4	1033.9	1384.1	1441.1	1401.5
1094.8	1338	944.76	1326.7	1314.3	1146.1	1228.4	989.25	1116.8	1315.2	1174.6	1238.4	1315.5	1397.8	1529.5	1338.8	1235	1478.8	1328.2	1267.9	1015.2	983.73	1319.2	1232.5	1244.7	1227.3	949.69	1366.5	1278.8	1159.4	1403.2	1345.3	1505	1347	1428.5	1259.9	1061.6	1005.6	1452.2	1854.8	1357.2	1800.9	1125.8	1384.9	1353.2	1195.5	1038.7	1361.6	1418.8	1377.1
1127.5	1319.4	938.19	1318.4	1366	1167.8	1266.5	997.96	1154.2	1303.3	1215.8	1269.4	1351.1	1390.6	1599	1322.1	1288	1482.2	1350.6	1300.4	1048.7	971.29	1346	1241.8	1291.9	1251.7	936.27	1357.5	1303.7	1182.8	1431.1	1330	1501.9	1334.6	1425	1290.4	1065.7	1063.1	1497.3	2020.4	1398.2	1770.7	1129.7	1367.6	1335.8	1183.4	1046.2	1340.9	1398.6	1355.1
1162	1297.8	956.16	1307.8	1413	1183.6	1303.5	1027	1189	1289.3	1254.5	1297.9	1384.3	1377	1634.3	1305	1338	1478.7	1361.8	1328.9	1084	961.12	1362.2	1241.6	1335.3	1276.4	924.34	1341.1	1323.7	1216.9	1451.8	1315.3	1493.7	1318.2	1413.8	1317.2	1082.6	1149	1536.5	2127.5	1457.4	1739.7	1130.7	1349.6	1318.6	1168.3	1056.9	1321.5	1378.6	1335
1196.6	1275.3	978.19	1294.7	1455.1	1190.4	1335.9	1079.8	1219.5	1274	1290.1	1321.4	1411.5	1360.6	1648.7	1288.9	1381.1	1467.1	1361.5	1352.2	1119.4	966.39	1365.5	1235.9	1374.5	1298.6	912.9	1320.7	1335.2	1254.3	1461.7	1299.7	1479.8	1300.7	1398.9	1337.1	1118.1	1234.6	1567.4	2158.3	1518.4	1705.5	1127	1334.1	1301.6	1150.5	1069.7	1304.8	1360	1317.9
1228.3	1252.1	1014.8	1280.5	1492.3	1188.3	1359.8	1135.6	1248.7	1258.1	1322	1335.7	1428.6	1342.4	1659.8	1272.1	1422.1	1451.8	1354.5	1367.3	1151.2	978.79	1362.7	1226.1	1409.3	1316.5	911.96	1298.5	1337.3	1292.2	1460.6	1284.3	1461.7	1281.1	1380.3	1345.9	1161.8	1334.1	1590.7	2141.2	1563.1	1670.4	1118.5	1335	1284.5	1131.6	1083.7	1301.4	1342.8	1315.7
1260	1228.3	1082.2	1265.3	1522	1179.9	1371.4	1188.4	1273.5	1241.8	1347.5	1338.5	1432.1	1323	1667.7	1256	1458.1	1432.5	1342.7	1370.4	1182.4	1000.2	1353.6	1212.7	1438	1326.8	916.26	1276.8	1334.3	1327.1	1452.1	1269.5	1441.6	1259.7	1360.1	1344.1	1203.6	1405.2	1606.9	2112.5	1578.8	1635.4	1106.8	1346.1	1267.2	1112.7	1096.6	1302.8	1326.8	1323.9
1289.5	1205.3	1139	1249.2	1539.7	1167.9	1370.9	1232.9	1291.4	1226.3	1361.7	1334.5	1423.6	1303	1671.5	1240.6	1487.4	1411.4	1326.6	1361.8	1211	1048.5	1339.8	1196.6	1456.4	1328.9	931.84	1253.6	1327.5	1362.4	1439.8	1255.3	1420.3	1238.2	1338.9	1336.2	1242.4	1469.4	1615	2078.9	1590.4	1601.1	1091.9	1368.9	1249.5	1095.1	1104.6	1309.5	1311.5	1341.5
1315.6	1183.5	1193.7	1233.2	1541.4	1154.7	1362	1274	1298.6	1210.3	1363.6	1327.4	1406.9	1283	1667.6	1226.2	1505.5	1389.4	1307.2	1345.5	1236.1	1105.4	1322.1	1179.4	1460.6	1325.2	968.4	1229.7	1316.7	1395.4	1424.9	1241.9	1398.2	1218.3	1316.7	1324.3	1275.9	1519.9	1612.6	2028.3	1598.1	1568	1076	1412.6	1231.2	1077.2	1105.9	1337.4	1298.9	1392.2
1335.3	1163.2	1244.7	1218.5	1530.2	1139.5	1347.8	1310	1294.8	1194.7	1359.6	1316.9	1387.2	1264.6	1651.8	1212.8	1508.5	1366.5	1286	1324.9	1255.2	1165.8	1301.9	1160.5	1451.6	1317.8	1043.3	1206.5	1302.9	1425.1	1407.5	1229.5	1376	1198.1	1294.7	1308.8	1307.5	1534.1	1599.6	1968.7	1603.6	1538.1	1060.8	1458.7	1212.2	1060	1102.9	1384.3	1300.9	1452.9
1345.3	1145.6	1286.8	1203.8	1509.2	1123	1330.3	1341.1	1283.5	1180	1350.4	1301.7	1363.9	1246	1628.2	1200.3	1497.9	1343.8	1263.1	1303.7	1264.5	1216.1	1279.5	1141	1434	1307.9	1113.3	1185.6	1287.6	1448.5	1388.7	1219.7	1354.2	1179	1274.4	1290.8	1335	1545.6	1581	1908.6	1605.1	1508.3	1044.9	1507.1	1192.6	1043.7	1096.8	1436.5	1309.4	1509.8
1345.3	1128.9	1322.4	1189.9	1485	1105.1	1310.8	1365.6	1268.2	1166.1	1335.9	1284.7	1339.4	1228.4	1601.4	1198	1478.3	1322.8	1240	1280.6	1264	1261.6	1256.4	1122	1411.7	1295.6	1177.8	1165.2	1271.4	1461.4	1369.2	1220.5	1334.3	1161.3	1254.1	1271.1	1357	1556.7	1557.5	1851.1	1599.1	1480.6	1029.5	1551.2	1172.3	1028.1	1087.8	1484.3	1326	1564.5
1338.8	1114.2	1353.1	1177.1	1456.9	1087.3	1288.5	1379.1	1251.4	1153	1317.6	1266.2	1313.7	1212.2	1573.3	1227.2	1453.9	1301.6	1218.4	1257.4	1257.9	1300.4	1234.6	1104.6	1387	1282.2	1228	1146.7	1253.8	1463.1	1349.8	1226.7	1314.4	1145.1	1235	1250.6	1369.8	1560.1	1533.7	1795.4	1587.4	1455.2	1014.6	1588.4	1151.6	1013.2	1076.8	1529.4	1364.8	1610.8
1328.1	1101.2	1377.1	1165.4	1427.7	1071.1	1265.4	1379.5	1232.4	1149.9	1297.5	1247.6	1287.8	1197.3	1544.9	1278.3	1427.1	1281.7	1196.4	1233.2	1247.6	1333.7	1212	1087.3	1362.8	1267.8	1273.8	1130.1	1236.2	1459.4	1331.8	1239.8	1295.9	1130.5	1217.4	1230.3	1370.5	1557.5	1507.8	1742.3	1572.3	1432	1000.4	1618.8	1130.8	998.96	1064.6	1567.5	1407.1	1647.5
1314.1	1101.2	1389.3	1158.4	1397.5	1054.9	1242.1	1375.2	1212.1	1178.2	1274.9	1229	1264	1183.7	1515.4	1360.2	1400.9	1263.2	1175.6	1209.8	1233.5	1361.3	1190.2	1071.4	1336	1252.5	1310.1	1115.6	1219.8	1451.2	1313.4	1287.2	1278.9	1117.2	1201.4	1211.5	1360.5	1546.9	1480.3	1693.7	1555.1	1411.1	986.88	1642.9	1110.3	985.32	1052.3	1598.2	1452	1675.9
1297.5	1141.7	1384.3	1171.6	1367.5	1039.9	1219.1	1366.9	1190.7	1221.2	1251.8	1210.8	1239.9	1178.2	1486.7	1471.3	1372.3	1246.4	1156	1188.8	1216.6	1379.9	1169.5	1056.9	1309.2	1237.2	1342.8	1102.9	1203.3	1437.7	1296	1375.9	1263.2	1114.8	1186.8	1192.6	1343.3	1528.2	1452.7	1651.8	1537	1391.7	973.9	1659	1090.4	972.28	1038.7	1622.4	1493.3	1696.9
1279.7	1205.2	1363.7	1194.4	1340	1026.1	1196.7	1352.5	1169.7	1291.4	1230	1194.2	1217.3	1202.2	1460.7	1596.4	1343.6	1231.1	1138.1	1168.3	1198.7	1383.3	1150.1	1044	1282.9	1223.1	1370.3	1103	1187.7	1420.4	1279.7	1487.8	1257.5	1149.3	1184	1174.7	1323.7	1507.1	1427.2	1612.3	1518.1	1388.5	961.45	1666.4	1071.6	959.88	1024.9	1639.8	1528	1709.7
1260.6	1301.8	1334.8	1233.5	1312.2	1013.9	1175.5	1330	1150.5	1409	1207.6	1177.7	1196.4	1272.7	1434.5	1714.1	1317.2	1228.3	1121.9	1149.6	1179	1374.6	1132.4	1032.4	1257.9	1208.8	1389.2	1143.4	1173.2	1401.2	1264.7	1597.9	1284	1235.1	1217.3	1158.1	1301.1	1483	1401.3	1577.2	1498.5	1405	949.49	1664.2	1054.2	948.2	1011.1	1648.5	1556.7	1711.1
1240.9	1422	1303.1	1319.5	1286.3	1003	1155.6	1304	1131.4	1536.6	1186.1	1162.2	1177.4	1378.4	1409.6	1806	1290.6	1263	1107.1	1132.9	1158.8	1358.4	1116.1	1031	1234.4	1195.4	1392.3	1205.1	1160	1381	1250.7	1705.3	1330.8	1363.9	1277.5	1143	1277.7	1458.2	1376.7	1546	1479.2	1440.2	938.02	1654.6	1038.4	937.33	997.52	1646.7	1580.2	1703.7
1221.6	1588.7	1272.9	1426.4	1262.3	997.27	1137.2	1277	1113.6	1655.3	1165.8	1148	1160.5	1496.2	1386	1862.6	1265.7	1334.6	1108.9	1118.4	1139	1336.8	1108.9	1063.4	1212.8	1183	1378.5	1298.7	1147.9	1359.9	1246.5	1789.9	1407.6	1475.7	1371.7	1129.3	1254.1	1434	1353.6	1518.2	1460.4	1528.9	927.07	1639.3	1024.4	927.36	984.49	1635.4	1598.6	1689.8
1203.9	1736.7	1239.1	1538.1	1240.6	1016.4	1120.1	1248.2	1097.4	1749.7	1147	1134.9	1145.2	1623.3	1363.4	1883.3	1242.7	1446.2	1157.6	1105.8	1121.1	1310	1136.4	1109.5	1193.1	1171.5	1352.1	1406.2	1145.9	1338.6	1273.9	1844.7	1501.8	1589.1	1511.3	1116.7	1230	1411	1332.4	1493	1442.2	1647.9	916.7	1619	1012.2	918.1	972.2	1617.8	1610.3	1670.6
1186.3	1852.7	1206.1	1645.7	1221.2	1042.8	1115.3	1219.7	1082.9	1809.9	1129.8	1125.8	1146.2	1758.6	1341.8	1889.3	1221.8	1592.3	1235.8	1104.1	1103.2	1280.9	1217.8	1180.8	1175.6	1164.2	1324.6	1567.8	1174.1	1318.9	1319.8	1866.1	1612.1	1700.9	1661.7	1121.7	1206.8	1387.9	1313.1	1470	1425.3	1734.8	906.98	1594.6	1001.3	911.91	960.81	1597.9	1612.6	1645
1170	1916	1174.4	1717.9	1203.7	1087.7	1150.3	1193.6	1070	1830.2	1114.2	1129.1	1194.5	1851.4	1321.2	1889.4	1203.2	1743.8	1349.1	1139.7	1086.7	1250.2	1334.7	1280.8	1159.9	1175.2	1293.6	1719.1	1229.4	1299	1395.2	1873.6	1756.9	1800.7	1775.2	1164.1	1186.1	1366.4	1295.8	1448.1	1408.1	1814.9	898.02	1568.2	991.2	925.98	950.27	1574	1606.6	1617.4
1155	1927.5	1146.2	1748.6	1207.2	1162.7	1204.4	1167.5	1064.9	1840.1	1106.3	1140.1	1287.5	1908.8	1301.5	1881.7	1186.4	1855.2	1486.4	1189.7	1071.7	1219.3	1449.6	1422.4	1162.1	1195.2	1257.9	1828.7	1314.6	1280.2	1519.9	1875.9	1889.8	1877	1865.7	1231	1165.8	1347.5	1280.5	1426.9	1391.4	1876.1	889.79	1542.2	989.36	947.77	949.38	1547.6	1595.1	1587.9
1141.5	1925	1118.8	1768.8	1257.7	1288.3	1293.4	1143.2	1090.8	1845.4	1130.8	1160.5	1426.1	1927.5	1282.7	1866.4	1189.1	1946.9	1595.7	1268.6	1058.4	1189.6	1589.1	1557.5	1215	1230.2	1221.2	1899.2	1429	1262.6	1658.3	1871.9	1989	1901.3	1932.2	1326.1	1147.5	1329.3	1266.6	1406.4	1375.2	1894.8	882.25	1514.3	991.59	988.41	980.06	1520.5	1579.7	1557.7
1129.7	1915.1	1093.8	1776	1353.6	1432.3	1443.1	1120.9	1128	1846.5	1195.3	1227.5	1598.1	1935	1264.9	1847	1245.9	2012.8	1710.6	1365.5	1046.5	1162.8	1732.4	1672.9	1311.6	1309.3	1185.9	1923	1541.1	1246.6	1789.4	1860.8	2044.6	1903.1	1957.8	1456.6	1131.2	1315.9	1262.8	1387.4	1359.5	1894.9	883.89	1486.1	996.42	1041.6	1057.4	1494.6	1562	1527.7
1136.1	1883.1	1071.5	1779.6	1516	1523.9	1612.1	1101	1186.9	1839.8	1292.6	1333.1	1777.8	1935.8	1248.1	1825.5	1346.2	2029.3	1842.3	1525.6	1045.2	1136.5	1842.1	1741.7	1458.2	1410.3	1154.3	1921.5	1624.7	1231.9	1889	1845.6	2064.4	1899.3	1972	1581.2	1117	1302.2	1289.9	1367.9	1344.5	1885.7	914.35	1458.2	1006.5	1107.4	1175.3	1467.5	1540.9	1499.8
1155.2	1850.3	1052.1	1781.7	1664.1	1603.9	1771.6	1083.4	1271.2	1827.8	1404.1	1471.7	1878.8	1926.3	1232.5	1803.4	1503.6	2039.8	1917.8	1638.6	1079.3	1112.3	1919.2	1758.5	1598.3	1517.7	1123.3	1902.4	1700	1227.7	1958.2	1827.9	2065.8	1887	1978.2	1707.1	1104.7	1291.7	1328.5	1348.7	1330.1	1860.8	965.94	1430.8	1039.9	1213.5	1305.7	1440.8	1519.1	1471.5
1188.2	1813.4	1035.6	1773.6	1832.9	1669.6	1890.7	1068.2	1368	1811.9	1539.3	1605.2	1965	1906.4	1218	1780.4	1655.2	2045.8	1935.1	1736.9	1128.8	1090.6	1948.1	1760.2	1764.6	1613.3	1094.8	1876.2	1757.6	1256.2	1982.1	1809	2058.1	1862.7	1979.8	1813.7	1105.9	1295.7	1390.9	1329.8	1316.5	1830.2	1041.1	1404.3	1113.6	1292.4	1447	1415	1497	1444.4
1243.1	1774.6	1021.3	1758.7	1995.2	1685.2	1937.9	1057	1466.1	1793.1	1707.8	1724.8	2029.7	1880.9	1204.4	1757.3	1827.5	2045.7	1945.4	1824.4	1205.3	1071.4	1963.1	1753.9	1882.3	1693.3	1069.2	1836.6	1784.8	1309.2	1993.2	1788.8	2037.7	1833.3	1973.8	1872.2	1148.3	1310.4	1484.2	1311.2	1303.6	1793.8	1104.2	1379.1	1184.3	1363.3	1577.4	1390.3	1475.9	1418.9
1316.8	1738.4	1028.8	1739.4	2126.6	1687.2	1954.4	1078.8	1579.9	1772.8	1807.1	1810.9	2043.2	1852.6	1191.6	1734.8	1992	2029.7	1950.2	1902.5	1315.3	1054.9	1971.5	1729.9	1988.5	1726.6	1046.7	1798.5	1803.5	1393.8	1995.8	1768.4	2010.2	1801.7	1957	1883.9	1216.5	1337	1572.9	1292.9	1291.4	1756	1200.1	1355.2	1230.3	1436.6	1679.8	1367	1454	1395.3
1446.8	1701.6	1105	1719.6	2196.4	1680.7	1966.2	1115.8	1690.3	1752.9	1889.3	1841.6	2039.9	1823.8	1185.1	1713.8	2103.4	2003.7	1950.8	1924.5	1463.5	1040.5	1971	1711.8	2064.4	1745.4	1027.2	1757.8	1810.6	1516.3	1989.6	1749.2	1978.6	1770.3	1930.7	1886.7	1318.1	1378.7	1630.6	1274.8	1279.9	1717.9	1304.3	1332.9	1244.3	1514	1745.5	1345.3	1432.5	1373.6
1561.3	1667	1195.3	1697.9	2211.1	1659.3	1977.2	1175.5	1779	1731.5	1923.2	1853.5	2028.3	1795.5	1197.4	1692.3	2138.6	1971.8	1940.6	1921.1	1596	1045.1	1956.7	1687.2	2081.7	1753.9	1010.8	1719.9	1813.3	1648.8	1973	1729.1	1945.7	1740	1899.8	1888.5	1433.1	1424	1645.7	1256.9	1268.7	1680.2	1385.8	1312.3	1246	1540.1	1768.5	1325.3	1411.8	1353.9
1681.6	1634.1	1336.2	1676	2210.4	1639.7	1991.8	1292.3	1836.7	1709.9	1935.7	1861.8	2006.9	1767.5	1227.5	1671.3	2151.5	1940	1918.4	1898.9	1710.3	1109.8	1933.5	1659.8	2083.5	1759.4	996.95	1681.7	1813.3	1783.4	1950.4	1709.3	1913	1709.2	1866.8	1882.2	1600.1	1467.2	1656.1	1239	1264.5	1643.8	1409.2	1292.7	1244	1547.1	1780.2	1306.9	1391.9	1336.1
1763.4	1601.9	1504.6	1654.5	2204.4	1619.1	2000.4	1427.1	1848.2	1688.2	1944.7	1867.1	1973.8	1739.7	1267.1	1650.8	2157.1	1905.9	1889.3	1870.3	1776.7	1193	1905	1633.5	2076.1	1764.8	1006.1	1645.9	1805	1894.5	1924.6	1689.7	1881	1679.5	1834	1863.2	1742.7	1503.4	1661.9	1220.9	1262.3	1609.1	1419.9	1286.6	1231.2	1543.1	1787.1	1289.6	1373.2	1319.6
1822.7	1571.8	1674.5	1633.5	2181.9	1595.1	1992.5	1578.4	1844.6	1666.4	1950.8	1868.4	1935.3	1713.1	1288.7	1630.7	2157.2	1872.3	1857.7	1826.4	1791.8	1320.3	1874.6	1605.9	2058	1759.9	1091.8	1612.9	1788.4	1965.7	1898	1670.3	1850.2	1652.8	1802.1	1837.6	1856	1536	1662.9	1202.4	1262.9	1576.2	1425.6	1298.6	1210.7	1527.6	1790.5	1286.4	1355.7	1319.5
1844.1	1545	1827.5	1612	2143.1	1570.1	1973.2	1725.9	1833.9	1644.8	1955.9	1857.7	1894.7	1687.5	1298.9	1611	2146.4	1840	1825.3	1786.5	1792.8	1473.9	1843.1	1579.4	2029.9	1747.2	1268	1580.4	1766.8	1987.7	1871.5	1651.2	1819.8	1626	1771.3	1811	1914.5	1562.8	1650.4	1183.2	1266	1546.5	1427	1325.5	1187	1510.9	1785.8	1299.7	1339.5	1335.5
1853.5	1518.6	1947.3	1591.2	2097.2	1545.3	1947.9	1871.9	1812.5	1623.3	1953.3	1838.8	1856.9	1663	1305.6	1591.9	2119.6	1808.3	1793.2	1744.6	1785.5	1656.9	1809.8	1552.2	1991.2	1730.3	1412.9	1549.9	1742.9	1996.6	1844.7	1632.4	1790.6	1600.5	1740.7	1782	1923.7	1584	1628.4	1163.2	1278.8	1516.8	1421.1	1395.3	1162	1487.6	1775.5	1327.1	1324.3	1365.3
1854.8	1494	2068.8	1572.1	2048.9	1521.2	1919.4	1982.1	1788.4	1602	1936.3	1815.3	1818.6	1640.6	1309	1573.3	2080.8	1777.6	1759.8	1705.6	1763.5	1812.5	1776.9	1525.5	1949.4	1712.3	1540.8	1523	1719.7	2001	1818.4	1614	1763.9	1576.2	1711.3	1753.4	1917.6	1598.8	1600.8	1142.4	1300.6	1488.6	1402.6	1471	1135.5	1460.6	1761.2	1402.1	1312.6	1451
1848.7	1470.8	2108.2	1552.7	2003.5	1498.1	1888.4	2027.5	1758.7	1581.1	1910.2	1790.6	1781.4	1617.9	1311.6	1555.3	2035.7	1749.7	1727.2	1666.6	1744.4	1958	1746.4	1500.2	1906.8	1692.1	1656	1496.6	1695.2	1995.6	1794.1	1596.1	1736.9	1552.9	1684.6	1724.2	1902.8	1604.7	1571.4	1120.8	1315.4	1461.6	1388.9	1560.4	1109.6	1434.4	1743.9	1495.2	1321.3	1555.5
1835.4	1449.1	2095.8	1534	1957.4	1473.3	1855.2	2032.9	1729.2	1560.5	1880.1	1765.6	1745.1	1596.1	1311.3	1538.1	1992.1	1721.5	1697.5	1630.2	1718.9	2050.9	1715.2	1477.4	1865.8	1671.5	1775.4	1472.1	1671.2	1977.7	1769.4	1578.6	1711	1530.6	1657.8	1695.6	1866.5	1602.4	1542	1098.7	1320	1436	1369.7	1631.7	1086.2	1407.2	1725	1584	1352.8	1631.3
1813.9	1428.8	2070.7	1516.1	1913.3	1449.9	1822	2025.3	1697.8	1540.6	1850.2	1739.4	1710.8	1575.1	1303.7	1521.6	1947	1694.6	1667.3	1596.7	1690	2069.2	1684.9	1454.7	1826.8	1651	1962.8	1449.2	1647.6	1953.9	1745.4	1561.9	1686.1	1509.1	1632.1	1668.4	1821.9	1594.8	1512.7	1076.4	1323.5	1411.5	1349.5	1662.6	1062.9	1381.2	1706.2	1646.6	1403.2	1697.6
1787.6	1409.8	2036.9	1498.9	1870.7	1428.7	1790.8	2009.6	1667.3	1521.3	1818.3	1713.6	1678.4	1554.9	1289.7	1505.5	1903.7	1668.8	1638.4	1564.3	1662.3	2070	1655.6	1433.1	1788.4	1631.1	2096.1	1427.9	1623.8	1924.8	1722.2	1545.7	1662.4	1488.6	1607.7	1643.6	1781.6	1581.2	1483.1	1054.3	1325.6	1388.1	1327.4	1677.5	1041.1	1355.1	1685.9	1667.9	1465.9	1737.2
1759.7	1392.2	1993.7	1482.5	1830.4	1407.6	1758.5	1972.4	1637.8	1502.7	1785.2	1689.8	1647.8	1535.7	1270.7	1490.2	1861.9	1644.2	1610.6	1533.8	1633.4	2063.2	1627.1	1412.6	1751.8	1610.7	2142.6	1408.1	1600.8	1893.7	1699.6	1529.9	1639.7	1469	1584.3	1618.7	1739.4	1564.7	1454.9	1032.9	1326.9	1366.1	1305.5	1683	1020.7	1330.4	1665.4	1674.9	1534.4	1754.5
1733.1	1376	1948.2	1466.9	1794.2	1387.6	1726.9	1932.8	1607.7	1484.7	1752.2	1665.6	1620.2	1517.4	1248.9	1484.6	1821.8	1620.7	1583.9	1505.5	1605.7	2049.4	1599.4	1393.1	1719	1590.7	2123.8	1389.8	1579.9	1862.5	1677.7	1515.3	1618.1	1450.4	1562.1	1594.9	1700.3	1545.3	1429.5	1012.6	1323.3	1345.4	1284.5	1679.9	1001.7	1307.8	1644.8	1679.3	1597.9	1756.4
1705.5	1361	1890.6	1452.2	1758.2	1368.5	1696.1	1887.4	1579.1	1467.4	1720.3	1642.1	1592.7	1500	1227.2	1489.7	1783.9	1598.4	1558.2	1480.6	1577.3	2012.9	1572.6	1374.6	1686.4	1571.3	2081.3	1372.9	1558.6	1832.1	1656.4	1510.5	1597.7	1432.8	1540.9	1571.9	1661.1	1524.6	1404.3	994	1314.9	1326	1262.5	1666.6	983.73	1288.4	1624.1	1679.6	1620.4	1750.7
1678.8	1346.8	1834.3	1438.2	1724.2	1350.4	1665.9	1840.2	1553.4	1454.8	1691	1619.3	1566.6	1483.4	1204.2	1500.4	1749.9	1577.2	1533.4	1456.3	1549.7	1968.1	1546.7	1357.1	1655.5	1553.5	2030.2	1357.5	1538.3	1802.8	1635.7	1520.2	1578.5	1416.1	1520.9	1549.7	1624.6	1501.8	1380.6	977.3	1303.2	1308.1	1241.9	1646.8	966.8	1269.8	1603.5	1668	1629.4	1731.8
1651.8	1339	1782.2	1425	1692.1	1333.2	1636.5	1797.2	1527.7	1459.8	1661.3	1597.1	1541.8	1467.6	1181.5	1533.4	1716.1	1557.2	1509.7	1433.7	1523.5	1919.6	1521.7	1340.7	1626.3	1535.3	1972.2	1343.3	1518.8	1773.6	1615.9	1538.3	1560.1	1400.3	1502.2	1528.3	1591.1	1478.7	1358.3	962.69	1289.5	1291.2	1224	1623	950.75	1256.6	1583	1648.6	1635.7	1707.3
1625.5	1352.3	1731.7	1415.4	1661.7	1316.9	1607.8	1754.6	1503.4	1471.1	1632.8	1575.5	1518.4	1459.5	1159.8	1571.7	1684.1	1538.4	1487	1412.7	1499.9	1867.1	1497.8	1325.3	1598.6	1517.9	1911.1	1330	1500.1	1745.5	1596.8	1570.8	1542.5	1389.9	1484.4	1507.7	1558.8	1456.9	1337.2	950.17	1274.4	1275.4	1207	1596	935.55	1243.1	1562.8	1624.8	1639.8	1677.4
1601.7	1388.2	1684.1	1419.6	1632.8	1301.6	1579.9	1712.1	1480.3	1490.6	1605.2	1554.3	1496.2	1463.8	1139.4	1600.1	1653.9	1520.4	1465.4	1393.4	1476.4	1819.4	1475	1310.9	1572.4	1501.2	1849.3	1323.2	1482.3	1719.9	1578.6	1599.6	1537.4	1400.5	1467.5	1487.8	1528.3	1434.5	1317.2	939.55	1258.7	1271.1	1191.6	1567.5	921.22	1233.2	1542.9	1598.9	1640.8	1645.6
1577.7	1442.9	1640.2	1429.7	1605.5	1287.3	1552.9	1674	1458.4	1521.8	1578.7	1533.7	1475.5	1477.9	1120.5	1606.7	1625.2	1505.7	1445	1375.5	1454.1	1772.1	1453.3	1297.2	1547.5	1485.2	1791.1	1337.5	1465.4	1693.9	1561.1	1610.2	1535	1418	1454.9	1468.8	1500.1	1412.8	1298.3	929.81	1242.7	1279.7	1177.6	1538.8	907.85	1239.3	1523.5	1570.9	1632	1613.6
1554.8	1501	1601.9	1448.8	1579.6	1273.9	1526.9	1636.5	1437.6	1546.7	1553	1513.7	1456.1	1508.8	1103.3	1610.6	1598	1505.8	1425.6	1359.2	1432.9	1725.7	1432.4	1285.4	1523.9	1469.9	1735.4	1374.5	1449.5	1669.1	1544.3	1615	1537	1448.8	1458.6	1450.7	1475.3	1392.1	1280.5	932.07	1226.9	1297.9	1164.4	1511.7	895.54	1255	1504.7	1542	1616.1	1581
1532.9	1527.5	1564.8	1483.8	1555.4	1261.1	1502	1601.7	1417.9	1555.7	1528.4	1494.4	1437.7	1555.4	1087.6	1612.4	1572.2	1514.6	1407.3	1344.4	1412.8	1683.9	1413.2	1286.2	1501.8	1455.5	1683	1430.8	1434.4	1645.3	1534.6	1617.6	1546.7	1500.1	1480	1433.6	1451	1372.6	1263.7	973.9	1211.6	1350.2	1160.1	1483.6	884.4	1283.1	1486.5	1513.5	1596.1	1549.4
1511.9	1536.4	1530.5	1513.5	1532.6	1249	1478.3	1569.3	1399.3	1557.4	1504.7	1475.8	1420.5	1594.4	1073.5	1611.3	1547.9	1534.1	1395.6	1330.8	1393.7	1643.1	1407.9	1303.3	1481	1441.8	1635.3	1491.1	1420	1622.5	1537.8	1619	1583.6	1541.5	1518.8	1417.1	1428.6	1354.6	1248	1013.6	1197.1	1407.5	1164.8	1456.1	874.28	1329.6	1468.8	1487.1	1574.7	1520.7
1492	1543.2	1498.8	1525.9	1511.3	1246.4	1455.4	1539.1	1381.8	1553.5	1482.1	1458.2	1413.8	1610.9	1060.6	1602.7	1525.1	1581.7	1402.5	1318.4	1375.6	1605.5	1423.3	1332	1461.6	1428.7	1594	1520.1	1407.1	1600.7	1551.1	1618.8	1634.7	1556.8	1571.2	1401.2	1407.7	1338.1	1233.4	1074.1	1183.4	1443.1	1174.7	1429.2	867.04	1378.9	1451.8	1460.1	1551.4	1491.8
1473	1548.3	1469.1	1532.3	1491	1260	1433.3	1510.6	1365.6	1545.6	1460.7	1441.2	1421.5	1617.6	1048.8	1588.6	1503.8	1634.1	1418.9	1313	1358.6	1570.8	1450.9	1376.1	1443.1	1417.9	1554.4	1529.6	1404.2	1580	1577.9	1612.3	1680.9	1562.9	1606.7	1396	1388.5	1323	1220.1	1147	1170.6	1456.1	1206.4	1402.9	886.46	1424.7	1443.9	1434.1	1528	1464.5
1455.1	1550.1	1441.1	1534.8	1479.7	1284.2	1421.3	1483.8	1350.2	1532.2	1440.3	1425	1441.4	1617.5	1037.5	1571.2	1483.6	1672.3	1447.9	1325.4	1342.7	1538.5	1499.6	1410.7	1430.3	1417.4	1518.2	1536.1	1415.5	1560.4	1622.1	1600.7	1696.7	1563.3	1616.5	1403	1370.8	1308.9	1207.9	1216	1158.7	1458.8	1242	1377.3	917.53	1463.7	1450.9	1409	1506.3	1438.5
1438.2	1541.1	1414.7	1534.8	1496.1	1325.7	1425.2	1458.4	1335.7	1515.4	1420.8	1414.2	1488.1	1611.8	1030.4	1551.3	1464.7	1685.5	1500.9	1347.2	1327.8	1508.4	1540.8	1420.4	1439	1422	1484.8	1540.7	1435.6	1542	1657.3	1585.5	1705	1559.6	1623.8	1418.4	1354.7	1304.7	1196.4	1240.1	1147.7	1458.6	1282.4	1352.2	969.42	1495.2	1470.6	1384.7	1483.9	1413.7
1422.3	1524	1389.7	1529.5	1548.6	1357.1	1439.2	1434.5	1328.3	1496.6	1402.2	1423.5	1552.8	1598	1022.9	1530.4	1458.2	1690.7	1545.4	1383.4	1313.7	1481.4	1555.1	1427.6	1470.3	1432.3	1453.8	1544.3	1473.8	1524.4	1671.8	1567.8	1711.3	1546.1	1629.6	1462.7	1340	1302.9	1189.2	1245.1	1137.3	1449.5	1319.7	1327.8	1100.1	1519.9	1510.4	1361.2	1462.1	1390.1
1407.2	1501.6	1366.3	1519	1624	1366.1	1475.3	1411.9	1335	1477.9	1396.5	1439.7	1604.9	1579.7	1017.7	1510.2	1467.1	1690.5	1564.5	1448.6	1301.8	1454.5	1563.9	1431.2	1518.9	1461.4	1424.6	1538.9	1507.3	1507.9	1680.4	1548.9	1715.4	1527	1630.5	1510.9	1326.6	1306.4	1185.2	1242.4	1127.4	1431.1	1349.8	1304	1173.6	1538.5	1572	1338.5	1441	1367.5
1394	1475.9	1344.4	1505.3	1694.2	1372.7	1523.3	1390.8	1351.5	1457.4	1403.9	1467.4	1626.4	1557.7	1013.9	1489.1	1487.9	1682.7	1572.3	1503.8	1303.4	1429.2	1567.8	1432.9	1583.9	1494.4	1397.1	1523.4	1519.8	1498.3	1683.9	1530.5	1717.2	1504.2	1623.4	1545.5	1314.4	1316.6	1184.3	1233.4	1117.7	1407.4	1375.8	1281.1	1264.1	1550.3	1633.9	1316.4	1420.5	1345.9
1392.8	1448.2	1324.2	1488.5	1719.8	1375.7	1553.1	1371.1	1379.3	1436.7	1418.8	1511.3	1634.5	1534	1012.6	1468.5	1547.7	1667.1	1573.3	1530.7	1321.3	1405.3	1568.6	1429.5	1635.1	1518.7	1371	1502.3	1528.5	1501.7	1684.6	1511	1710	1478.7	1608.5	1555	1309.9	1353.6	1186.6	1209.5	1108.3	1380	1396.3	1259	1359.6	1552.8	1679.5	1295.2	1400.5	1325.3
1407.1	1420.4	1305.7	1470.2	1730.7	1377.6	1563.2	1352.9	1431.1	1416.1	1464	1545.1	1636.2	1509.6	1012.1	1448.5	1620.7	1646.6	1570.8	1543.2	1352	1382.9	1561.5	1418.5	1652.2	1528.3	1346.5	1478.1	1532.8	1515.7	1679.8	1491.7	1695.3	1453.9	1588.9	1557.5	1320.1	1411.9	1191.9	1180.5	1102.6	1351	1411.5	1238	1498.1	1547.7	1692.1	1274.8	1380.9	1305.8
1433.8	1394.6	1288	1452.3	1739	1375.8	1570.5	1335.6	1473.4	1395.9	1516.2	1554.8	1632.7	1485.4	1014.7	1429.5	1679.3	1622.3	1558.9	1545	1397.6	1362	1545.8	1403.8	1657.8	1532.1	1323.6	1450.7	1534.8	1543.2	1667.3	1472.8	1675.3	1427.9	1565.5	1558	1341.8	1487.5	1211.2	1149.8	1097.4	1323.3	1420.6	1218.2	1615.1	1537.2	1699.5	1255.5	1361.7	1287.5
1476.1	1368.6	1273.1	1433.4	1744.1	1366.7	1575	1320.7	1491.8	1376.2	1554.2	1557.9	1618.2	1463	1025	1411.4	1695.6	1596	1540.1	1544	1433.7	1342.7	1524.8	1384.2	1660.4	1532.5	1302.4	1422.9	1531.9	1591.3	1649.6	1454.5	1652	1402.5	1540.3	1552.8	1377.4	1559.6	1253.6	1118.4	1095.5	1294.5	1422	1199.5	1679.5	1522.7	1702.7	1237.1	1342.9	1270.4
1513.6	1344.2	1274.3	1414.6	1746.9	1353	1575.7	1326	1499.7	1357.3	1566.6	1558.2	1596.5	1440.4	1040.7	1394.3	1705.9	1570.6	1516.8	1533.6	1443.8	1324.7	1499.4	1361.6	1656.4	1527.8	1282.9	1396.9	1523.3	1635.3	1628.8	1437.1	1626.8	1378.3	1515.7	1538.7	1442.8	1610.1	1294.2	1087.5	1094.8	1266.9	1415.5	1181.6	1689.5	1502.9	1705	1220	1324.7	1254.5
1527.2	1321.6	1283.5	1396.5	1741	1335.2	1568.5	1341.9	1500.9	1339.3	1569.9	1554.2	1572.1	1418.9	1059.5	1378	1711.4	1543.9	1490	1514.9	1451.1	1307.5	1471.9	1338.3	1640.8	1518.3	1264.8	1370.7	1509.8	1650	1606	1420.4	1602.2	1355.4	1489.8	1519.7	1499.4	1623.3	1311.3	1058.4	1096.9	1240.9	1403.9	1164.7	1683.1	1481.4	1704.3	1203.8	1307	1239.7
1536.4	1300.9	1300.7	1379.2	1721.9	1314.7	1553.3	1370.5	1498.9	1322	1570.8	1541.6	1542.7	1398.7	1079.7	1362.6	1712.6	1517.7	1462.1	1492	1454.4	1301.5	1445.2	1315.1	1617.8	1505.3	1247.5	1345.9	1492.6	1657.7	1582.4	1404.5	1576.2	1334	1464.6	1497.1	1528.6	1632.3	1318.9	1032.7	1102.7	1216.9	1388.9	1160.8	1668.2	1457.7	1697.2	1188.7	1290	1225.8
1539.5	1282.2	1358.5	1362.8	1695.1	1293.5	1531.9	1444.5	1488.5	1305.4	1565.6	1524.2	1511.9	1379.8	1099.1	1347.9	1702.7	1492.7	1433.9	1466.2	1456.4	1329.8	1416.9	1292.5	1590.4	1489.4	1246.5	1323	1473	1663.7	1559.9	1389.2	1550.7	1314.2	1440.3	1472.5	1542.1	1637.4	1319.9	1007.7	1111.4	1194.9	1373	1160.1	1635.7	1432.9	1684.5	1177.7	1273.8	1219.3
1542.1	1265.2	1455.8	1347.5	1663.7	1273.2	1506.3	1517.7	1471.7	1289.4	1551	1503.4	1481.2	1362.2	1116.4	1333.6	1683.7	1469	1406.1	1438.2	1453.8	1400.2	1389.1	1272	1559.7	1472	1293.2	1302.2	1452.3	1667.8	1536.6	1374.6	1526.1	1295.9	1417.3	1447.3	1543.7	1640.2	1315	984.82	1122.3	1175	1355	1163.1	1601.5	1408.2	1667.8	1183.2	1258.4	1225.9
1542.1	1249.8	1543	1333.1	1629.3	1252.4	1478.6	1566.1	1450.9	1274	1530.9	1480.6	1452.8	1345.7	1127.8	1319.7	1657	1446.7	1380.6	1410.3	1442.9	1481.9	1362.3	1251.7	1527.9	1454.8	1393.2	1283.3	1431.5	1670	1514	1360.5	1502.7	1278.9	1395.9	1422.4	1542.5	1633.7	1302.5	963.73	1133.7	1156.9	1334.4	1179.9	1562.2	1385.1	1648.1	1193.5	1243.9	1242
1534.3	1235.7	1592.7	1319.5	1593.8	1232.3	1451.5	1579	1426.6	1259	1506.1	1457.3	1424.1	1330.1	1130.2	1306	1626	1426	1355	1383.3	1426.7	1553	1336.7	1232.8	1496.2	1436.6	1498.8	1266.4	1410.9	1663.8	1492.3	1346.7	1480.7	1263.1	1375.9	1399.3	1531.7	1618.8	1284.5	944.19	1142.4	1140.5	1313.5	1218.5	1523.8	1361.6	1627.1	1214.3	1230	1268.3
1520.4	1222.6	1600.5	1306.7	1560.5	1213.4	1422.8	1580.9	1401.2	1244.1	1478.9	1435.1	1397.2	1315.3	1129.2	1292.5	1592.2	1406.7	1330.9	1358.9	1406.5	1573.5	1312.5	1215.4	1467	1418.6	1550.5	1251.1	1391.9	1650.2	1471.8	1333.1	1460	1248.2	1357.4	1376.1	1512.8	1599.5	1263.3	925.93	1145.3	1125.5	1293.9	1256	1484.3	1339	1605.4	1253.7	1216.5	1317
1502.7	1210.2	1594.8	1294.5	1526.4	1195.9	1394.2	1579.1	1375.7	1233.5	1452.3	1412.2	1372.1	1301.1	1125.6	1279.1	1558	1388.7	1308.4	1335	1383.4	1582.3	1289.8	1199.4	1437.5	1401.1	1591	1237.3	1372.8	1631.5	1452.4	1323.4	1440.8	1234	1340.2	1354.2	1489.6	1577.7	1242.1	908.76	1146	1111.3	1273.8	1275	1447.1	1317.7	1583.3	1284.1	1212.9	1343.1
1481.5	1198.2	1582.8	1282.8	1493.9	1179.7	1366.6	1566.5	1352	1222.2	1424.2	1390	1349	1287.2	1118.9	1266.5	1524.3	1371.8	1287.5	1313.2	1359.4	1586.4	1268.6	1184.8	1409.8	1384.4	1600.8	1224.6	1354.8	1609.5	1434.1	1313	1422.7	1220.1	1324.1	1333.6	1463.7	1555	1219.4	892.55	1144.7	1097.7	1254.3	1283.7	1410.3	1297.8	1562.5	1294.5	1212.1	1354.6
1458.8	1186.5	1552.4	1271.3	1463.3	1164.8	1340	1542.4	1328.1	1207.9	1396.6	1368.8	1327.8	1273.4	1106.5	1253.3	1491.9	1355.8	1268	1293.4	1335.4	1588.2	1248.7	1171.3	1384	1368.6	1603.9	1212.8	1337.9	1585.4	1416.8	1299.8	1405.7	1206.5	1308.8	1314.4	1435.7	1531.5	1197	877.27	1140.6	1087.8	1235.8	1285.2	1376.4	1279.6	1541	1298.3	1215.6	1361.9
1436.9	1174.9	1515.8	1260	1435	1151.2	1314.8	1513.2	1305.5	1193.8	1369.9	1348.7	1308.3	1259.9	1092.4	1240.4	1462.8	1340.4	1249.8	1275.6	1312	1586.2	1230	1158.7	1360.3	1353.7	1600.8	1201.5	1322.1	1560.5	1400.4	1287.4	1389.5	1193.1	1294.3	1296.6	1407.8	1507.2	1175.5	862.96	1133.6	1086.8	1218.5	1284.1	1347.2	1263.1	1520.1	1298	1224.2	1366.6
1414	1165.3	1475.1	1249.4	1408.9	1138.7	1291.1	1479.9	1284.4	1180.5	1344.6	1329.7	1290.4	1248.3	1075.3	1227.6	1434	1325.4	1232.7	1259.7	1290.8	1569.2	1212.1	1146.7	1338.5	1339.7	1590.8	1190.5	1307.4	1536.9	1384.7	1274.4	1374	1179.8	1280.1	1279.9	1380.8	1483.6	1155.4	849.74	1124.1	1090.7	1202.5	1275.9	1319.7	1248.2	1499.9	1290.4	1251.9	1367.9
1391.7	1155.3	1432.8	1238.4	1385	1127	1268.7	1444.9	1265	1166.8	1320.8	1311.9	1273.7	1236.3	1057.3	1215	1407.5	1310.7	1216.4	1245.5	1269.7	1541.6	1195	1135.2	1318.5	1326.6	1558.9	1179.7	1293.5	1512.5	1369.6	1261.7	1358.9	1167.3	1270	1264.3	1356.5	1461.8	1136.9	837.75	1113	1100	1187.9	1261.6	1295.3	1234.5	1480.4	1276.5	1283.3	1361.7
1370.3	1144.3	1391.6	1227.6	1363.1	1115.9	1247.6	1410.2	1247.2	1153.3	1298.6	1295.2	1257.9	1223.3	1039	1202.4	1383	1296.3	1200.7	1232.6	1250.1	1508.1	1178.3	1123.8	1300.1	1314.1	1521.1	1169.7	1280.4	1488.9	1354.8	1249.1	1344.1	1154.3	1259.1	1249.5	1332.7	1439.7	1120.1	827.12	1100.9	1120.5	1174.9	1242.9	1273.8	1231.6	1461.7	1257.8	1300.3	1347.2
1350.2	1133.4	1352.5	1217	1342.8	1105.2	1227.7	1376.6	1230.8	1140	1278	1279.3	1242.8	1210.4	1021.7	1190	1360.6	1282.8	1185.3	1220.8	1232	1470.9	1161.8	1113.2	1282.9	1302.2	1477.8	1159.3	1267.9	1466.5	1340.1	1236.6	1329.5	1141.5	1245.5	1235.3	1311	1418.5	1105	817.55	1089	1145.9	1163	1221.1	1254.4	1244.8	1443.6	1236.1	1306	1328.8
1331.3	1122.7	1316.1	1206.4	1323.9	1094.8	1208.7	1346.5	1215.8	1126.8	1258.7	1264.2	1228	1197.7	1003.9	1177.5	1340	1268.9	1170.2	1209.7	1215.4	1432.6	1145.7	1102.2	1266.7	1290.7	1431.3	1149.1	1255.8	1445.3	1325.7	1224.2	1316	1128.8	1232.2	1221.5	1291.3	1398.1	1091.5	817.25	1076.1	1173.3	1154.1	1198	1238.4	1275.8	1426.1	1213.1	1306.7	1305.8
1313.9	1112.1	1282.7	1196	1306.1	1084.5	1190.4	1317	1201.7	1113.7	1240.6	1249.7	1213.5	1185.1	987.05	1164.9	1321	1255.1	1155.3	1199	1200.2	1397.1	1132.3	1091.3	1251.1	1279.4	1385.6	1139	1243.9	1425.6	1312.1	1211.9	1301.9	1116.3	1219.8	1207.8	1273.7	1378.4	1079.4	861.02	1063.2	1200.4	1162.6	1175.5	1240.4	1329	1409	1189.7	1305.6	1280.8
1297.6	1101.6	1252.5	1185.7	1288.9	1074.8	1172.6	1289.9	1188.5	1100.6	1223.5	1235.4	1199.9	1172.6	971.27	1152	1303.1	1241.6	1141.3	1191.4	1186.2	1361.2	1118.5	1080.6	1235.8	1268.4	1344.7	1129.1	1232.1	1407.1	1298	1199.6	1288.1	1104	1206.8	1194.3	1258	1359.5	1068.5	915.57	1050.5	1226.6	1191	1151.9	1264.3	1412.9	1392.2	1166.5	1298.8	1256.7
1282.5	1091	1225.5	1175.5	1272.2	1064.7	1155.1	1265.2	1175.8	1087.2	1207.1	1221.4	1185.9	1160.2	956.9	1138.7	1286.2	1228.3	1126.8	1183.2	1173.1	1327.6	1103.1	1070	1220.9	1258.1	1304.7	1119.2	1223.1	1389.9	1284.1	1187	1274.4	1091.6	1194.1	1180.9	1243.9	1341.4	1058.3	999.09	1038.4	1247.8	1237.9	1128.9	1305.7	1496.8	1375.6	1144.1	1286	1231.7
1268.4	1080.2	1201.4	1165.2	1255.8	1054.7	1137.9	1242.9	1163.3	1073.6	1191.2	1210.3	1172.1	1147.6	944.11	1125.1	1269.8	1215.1	1112.6	1173.2	1160.7	1296.5	1087.9	1059.5	1206.9	1247.4	1268	1109.5	1213.6	1373.6	1270.4	1174.2	1261	1079.2	1181.6	1168.3	1231.2	1323.9	1048.6	1093.6	1027.1	1262.4	1290.5	1106.7	1369.9	1554.5	1359.2	1122.8	1269.8	1207.4
1254.9	1069.1	1179.9	1154.7	1240.4	1044.9	1123.3	1222.8	1151.1	1059.6	1175.6	1198.6	1158.4	1134.7	932.95	1111	1253.8	1202.1	1098.6	1163.3	1148.7	1268.3	1073	1049.2	1192.5	1236.8	1235	1099.7	1202.4	1358.2	1256.8	1161.1	1247.8	1066.5	1169.1	1155.2	1219.5	1307.3	1039.6	1235.9	1016.6	1265.7	1346.2	1085.8	1438.1	1573.1	1343.8	1102.8	1251.2	1184.5
1242	1057.4	1160.8	1143.9	1224.6	1035.2	1108.4	1204.6	1139.1	1045.2	1161	1184.9	1145	1121.5	927.66	1096.8	1238	1188.9	1084.7	1153.6	1137	1242.8	1058.3	1038.9	1178.3	1226.4	1205.5	1089.7	1191.3	1343.4	1243.4	1147.6	1234.6	1053.4	1156.7	1142.3	1208.5	1291.6	1035	1366.4	1007.2	1261.9	1393	1066.3	1500.5	1585.7	1327.8	1084.4	1231.8	1163.3
1229.4	1045.2	1143.6	1132.9	1209	1025.5	1092.1	1188	1127.8	1030.5	1145.9	1171.4	1131.8	1107.9	952.56	1082.3	1223.3	1175.6	1071.1	1144	1125.5	1220	1043.8	1028.6	1164.2	1216.1	1179.4	1079.3	1180.3	1329.1	1230.1	1133.9	1221.4	1039.9	1144.2	1129.5	1197.9	1276.8	1032.7	1503.4	1000.4	1251.1	1439.1	1048.1	1551.6	1592.5	1312	1067.4	1212	1143.8
1217	1032.4	1127.7	1121.4	1193.7	1016	1076	1172.5	1116.1	1015.6	1131	1158.1	1118.7	1093.9	986.04	1067.9	1208.1	1162	1057.5	1135.1	1114.7	1199.5	1029.4	1018.2	1150.4	1205.9	1156.4	1068.5	1169.5	1318.3	1216.8	1119.8	1208	1025.8	1131.4	1116.9	1187.7	1262.9	1034	1649	1002.8	1235.5	1455.4	1031.2	1589.8	1595.3	1296.4	1051.8	1192.6	1126
1205.5	1019.9	1112.8	1109.6	1178.6	1006.4	1060.2	1157.8	1104.5	1000.7	1116.3	1145	1105.7	1079.4	1043.9	1053.8	1193.2	1148	1043.9	1125.8	1103.4	1181.1	1014.9	1007.4	1136.8	1195.8	1136.2	1057.1	1158.8	1306.8	1203.5	1105.7	1194.4	1011.3	1118.3	1104.4	1178.1	1250	1038.9	1732.5	1010.5	1217	1462	1015.5	1616.5	1589.1	1281.1	1037.5	1174.6	1110
1193.5	1006.3	1098.4	1097.5	1163.8	996.71	1044.7	1143.6	1093.1	985.86	1101.9	1132	1092.6	1064.7	1131.5	1040.2	1178.4	1133.5	1030.1	1116.6	1092.3	1164.3	1000.1	996.29	1123.4	1185.8	1118.1	1045.1	1148.1	1293.1	1189.9	1091.7	1180.3	996.44	1104.7	1092	1168.3	1237.8	1051.4	1745.4	1025.6	1195.1	1462.8	1000.8	1636.3	1574.6	1265.9	1024.1	1156.6	1095.4
1181.6	992.64	1084.2	1085.2	1149.1	986.75	1029.5	1129.6	1081.8	971.41	1087.7	1119.2	1079.2	1049.9	1259.1	1027.3	1164	1118.6	1015.9	1107.3	1081.4	1148.7	985	984.67	1110	1175.7	1101.7	1032.6	1137.3	1279.6	1176	1078	1165.8	981.43	1090.7	1079.4	1158.6	1228.3	1066.9	1725.8	1079.1	1171.9	1455.9	986.5	1648.2	1553.5	1250.8	1011.2	1139.5	1082.1
1170	979.15	1073.7	1072.9	1134.5	976.4	1014.3	1116.4	1070.6	957.57	1073.6	1106.5	1065.4	1035.2	1420.2	1015.4	1149.7	1103.3	1001.2	1097.8	1070.6	1134	969.42	972.54	1096.5	1165.4	1086.6	1019.8	1126.3	1266.4	1161.7	1064.8	1150.9	966.53	1076.2	1066.6	1149.1	1230.7	1085.8	1694.1	1170.6	1148.2	1442.1	972.64	1650.6	1529.4	1235.8	1003.1	1123.5	1069.6
1158.5	966.18	1062.8	1060.8	1119.8	965.59	999.07	1102.7	1059.5	944.52	1059.8	1093.8	1051	1021	1526.4	1004.4	1135.5	1087.8	986.04	1087.9	1059.9	1119.7	953.35	959.95	1082.7	1154.9	1072.2	1006.8	1115	1253.3	1147	1052.3	1135.7	952.03	1061.3	1053.4	1139.8	1242.7	1106	1656.9	1286.5	1124.8	1424	962.36	1640.9	1504	1220.7	994.26	1108.7	1057.8
1147.1	954.03	1048.7	1049.1	1104.8	954.28	983.64	1089.1	1048.3	932.44	1046	1081	1036.1	1007.5	1636.6	994.36	1121.4	1072.3	970.37	1077.6	1049.3	1105.6	936.83	947.01	1068.5	1144.1	1058.1	993.98	1103.3	1240.5	1132	1040.6	1120.2	938.23	1046.4	1039.8	1130.5	1262.9	1124.7	1610.7	1387.4	1102	1404.1	960.51	1620.3	1478.1	1205.4	986.24	1094.9	1046.4
1135.9	942.97	1035.5	1038	1089.3	942.52	967.86	1075.8	1036.8	921.4	1032.1	1067.8	1020.7	995.5	1781	986.45	1107.1	1057.1	954.33	1066.7	1038.7	1091.6	920	933.93	1053.7	1132.9	1043.9	981.67	1091.2	1227.8	1116.7	1029.9	1104.8	925.41	1031.6	1025.7	1121.4	1289.2	1139.2	1561.2	1500	1080.4	1383.6	962.04	1593.3	1451.2	1189.8	984.47	1082.1	1042.7
1124.7	933.2	1021.7	1027.7	1073.3	930.41	951.64	1062.6	1024.9	911.16	1017.9	1054.3	1004.8	983.93	1872.6	987.43	1092.4	1042.5	938.1	1055.2	1028	1078.4	903.08	920.96	1038.4	1121.3	1029.6	970.17	1078.7	1215.2	1101.4	1019.9	1089.6	913.76	1017.1	1011.1	1112.3	1299.9	1146	1514.9	1610.6	1060.2	1361.8	970.91	1563.5	1425.2	1173.9	984.75	1070.1	1041.1
1113.4	924.8	1008.1	1018.3	1056.6	918.12	934.93	1049.6	1012.5	909.12	1003.3	1040.3	988.82	973.51	1906.2	992.95	1077.2	1028.8	921.96	1043.2	1017	1064.6	886.34	908.38	1022.5	1109.5	1015.5	959.74	1066	1202.6	1086.2	1015.8	1075	903.42	1003.4	996.23	1103.1	1305.1	1145.9	1468.8	1686.8	1041.8	1339.3	984.33	1531.8	1401.5	1157.6	989.78	1058.5	1041.3
1101.9	917.23	994.76	1009.8	1039.5	905.91	917.8	1036.8	999.63	935.32	988.27	1025.9	972.9	963.95	1908.3	1004.2	1061.5	1016.1	906.21	1030.8	1005.5	1051.1	870.11	896.47	1006.3	1097.5	1002.2	950.58	1053	1189.9	1071.4	1034.7	1061.2	894.24	990.54	981.25	1093.5	1309.2	1142.8	1424.3	1710.3	1025.3	1317.6	1003	1500.3	1377.8	1141	1000.8	1047.4	1047.3
1090.1	921.69	981.57	1003	1021.9	894.02	900.36	1024.1	986.23	1002.9	972.7	1011.2	957.41	964.23	1895	1044.7	1045.2	1004.6	891.16	1018.3	993.64	1037.7	854.7	885.49	989.86	1085.5	988.28	942.78	1040.1	1177	1057.3	1081.2	1048.4	889.74	978.83	966.41	1083.6	1312.6	1136.9	1382.7	1724.7	1010.8	1297.9	1023.8	1467.4	1355.2	1124.2	1017	1036.2	1058.5
1077.9	964.96	968.48	1011	1004.2	882.74	882.85	1011.3	972.44	1095.8	956.67	996.22	942.69	996.69	1872.7	1123	1028.4	994.3	877.13	1006	981.22	1024.5	840.4	875.64	973.56	1073.7	974.6	935.79	1027.5	1163.8	1044	1156.6	1036.7	911.96	968.37	951.98	1073.1	1315.4	1125.9	1345.1	1732.4	1002	1278.1	1045.9	1435.3	1333.7	1107.3	1036.5	1030.3	1077.4
1065.2	1024.3	955.28	1039.8	986.68	872.32	865.53	998.3	958.45	1210.8	940.34	981.26	929.05	1042.9	1845.6	1227.8	1011.2	987.51	864.35	994.14	968.32	1011.5	827.42	867	957.73	1062.3	961.12	939.26	1015.4	1150.1	1031.7	1249.8	1026.1	941.63	958.87	938.28	1062	1312.6	1111.2	1313.5	1736.3	1026	1259.2	1066.7	1404.2	1313.1	1090.6	1056.9	1026.8	1097.9
1052.1	1097.5	941.76	1084.1	969.71	862.93	848.72	984.87	944.51	1314.5	923.92	966.57	916.73	1116	1813.7	1340.6	994.06	991.43	852.96	983.08	955.07	998.54	815.89	859.36	942.71	1051.5	947.84	979.03	1004.1	1135.9	1020.6	1351.4	1018.8	988.8	958.55	925.53	1050.3	1303.5	1094.2	1284.1	1732.2	1062.3	1241.2	1085.7	1374.7	1293.5	1074.4	1077.5	1026.3	1120.7
1038.6	1171.4	927.66	1163.1	953.66	854.7	832.74	970.86	930.91	1405.9	907.69	952.42	905.88	1208.3	1778.5	1441.3	977.16	1002.3	842.9	973.1	941.65	985.58	805.51	858.03	928.82	1041.4	934.68	1029.2	993.58	1121.4	1010.2	1441.2	1021.8	1061.2	989.85	913.95	1038.2	1289.5	1076.4	1258.6	1726.4	1126.8	1224	1097	1346.9	1274.7	1058.7	1096.2	1028.3	1142.8
1025	1256.5	912.84	1237	938.86	847.46	817.89	956.16	917.96	1464.6	891.98	939.05	896.38	1318.1	1745.1	1515.3	960.91	1021.4	837.88	964.37	928.33	972.38	808.35	884.17	916.31	1032.2	921.44	1106.6	984.58	1106.6	1010.3	1508	1031.1	1135.8	1033.1	903.64	1025.9	1272.9	1058.2	1236.4	1713	1264	1207.5	1099.5	1321.1	1256.7	1043.9	1107.8	1036.6	1163.1
1011.4	1328.4	897.19	1319.8	925.56	843.47	804.38	940.8	905.93	1481.2	877.1	926.69	893.05	1404.9	1710.8	1552.7	945.65	1087.2	845.72	956.99	915.39	958.7	852.31	939.6	905.31	1023.7	907.85	1197.7	979.37	1091.8	1042.8	1539.9	1048.2	1234.3	1102	894.4	1013.5	1255.6	1040.2	1216.7	1695	1465.7	1191.6	1097.1	1297.5	1239.6	1030	1111.3	1047.9	1176.5
998.01	1399.8	880.76	1400.7	913.89	861.04	792.91	924.87	895.05	1493.8	863.33	915.49	920.58	1487.3	1678.2	1570	931.68	1199.3	863.95	950.38	903.11	944.39	910.14	1022.7	895.65	1017.3	893.65	1325.3	973.2	1077	1094.8	1555.9	1108.4	1359.4	1179.3	891.59	1001.5	1236.7	1023.7	1198.6	1674.4	1672	1176.5	1090.4	1276.3	1223.4	1017.2	1110.7	1061.5	1181.5
985.21	1479.3	863.7	1463.9	903.61	903.81	787.7	908.58	885.45	1506.2	850.88	905.48	981.37	1563.2	1646.2	1574.1	919.23	1333.4	892.49	953.34	891.78	929.35	997.36	1082.4	894.36	1025.3	878.65	1409	969.47	1062.7	1176.5	1562.6	1214.1	1460.6	1267.2	918.11	990.19	1217.5	1007	1200.4	1654.2	1814.7	1162.1	1079.9	1257.3	1208.2	1005.5	1104.7	1076.7	1178.5
973.21	1575.1	846.32	1487.8	905.71	966.64	780.65	892.25	877.07	1512.5	839.86	896.1	1047.6	1594.3	1615.1	1572.1	908.38	1459.1	962.22	991.23	881.57	913.57	1111.6	1166.6	928.15	1052.9	862.74	1485.5	968	1049	1293.6	1562.2	1342.7	1542.8	1377.8	974.13	979.78	1198.5	991.59	1232.9	1632.8	1949.4	1148.6	1066	1240.6	1194.1	994.82	1094.3	1092.5	1168.4
962.19	1621.7	828.99	1500.3	951.04	1021.2	777.59	876.25	870.76	1513.8	829.94	901.84	1134.5	1606.1	1585.7	1562.6	898.58	1575.1	1025.3	1037.1	872.62	897.17	1202.6	1262.9	968.94	1096.1	845.96	1555.1	967.95	1036.2	1416.3	1555.5	1464	1565.6	1493.9	1064.1	971.01	1180.3	977.55	1283.6	1611.7	2085.5	1135.9	1049.4	1225.1	1181	991.2	1080.7	1105.2	1154.1
952.31	1627.1	812.2	1507.5	1059.6	1098.3	786.01	860.99	872.95	1508.5	833.4	947.97	1229.8	1610.1	1559.4	1548.3	907.73	1652.7	1108	1110.3	864.73	880.38	1293.2	1379.2	1037.7	1171.8	828.47	1618.6	970.84	1024.5	1523.4	1544.4	1577.6	1576.6	1566.8	1151.8	963.05	1163.2	965.13	1362.2	1591.2	2157.8	1124.2	1031.5	1230.3	1168.6	990.33	1065.5	1113	1138.3
943.45	1615.9	796.42	1511	1214.7	1172	805.72	846.85	880.21	1498.7	878.17	1022.9	1325.5	1605.4	1533.1	1531.3	935.22	1672.4	1185	1216.2	862.18	863.54	1392.9	1452.5	1130.4	1245.3	810.59	1631.8	988.08	1014	1599.6	1530.6	1657.9	1580.2	1618	1262.8	956.4	1147.1	954.41	1439.5	1570.9	2172.4	1113.3	1013.9	1253	1156.9	993.01	1047.9	1114	1119.3
937.71	1594.2	782.11	1505.3	1312.1	1237.7	838.63	834.15	893.89	1486.2	939.14	1125.9	1423.4	1590.7	1508.4	1513.3	986.92	1686.1	1277.6	1329.2	885.93	847.07	1509.4	1477.4	1251.5	1325.9	792.76	1631.9	1022.6	1004.1	1634.5	1515.5	1681.3	1578.5	1638.6	1368.6	948.96	1132.3	944.91	1513.7	1550.6	2170.9	1103	995.15	1292.7	1152.6	1001	1029.6	1111.9	1099.3
952.21	1566.3	769.62	1493.5	1417.3	1297.5	908.42	823.13	944.02	1471.3	1031.8	1247.4	1538.8	1570.6	1484.9	1495.2	1053.3	1696.1	1424.1	1443.3	914.2	831.4	1578.4	1482	1340.4	1400.1	775.49	1623.8	1080.2	1005.8	1649.9	1499.7	1697.3	1572.4	1645.9	1476.5	950.09	1118.8	957.49	1569.3	1531.1	2159.7	1093	976.53	1377.5	1158	1028.6	1011	1104.6	1079
991.99	1536.3	759.17	1477.9	1524.2	1381.2	1043.6	813.86	1023.7	1455.2	1181.4	1361.6	1636	1547.5	1462.8	1476.4	1136.2	1698.6	1532.2	1510.7	962.47	816.96	1602.1	1480.6	1434.9	1458.6	759.32	1598.6	1158.2	1041.5	1653.4	1483.2	1707.6	1560.1	1646.6	1540.5	955.71	1106.3	984.75	1607.8	1512.3	2131.6	1091.1	958.38	1489.9	1172	1072.8	992.72	1094.9	1059.9
1051.6	1504.2	750.79	1460.6	1620	1417.1	1202.2	805.81	1125.2	1439.5	1341.7	1446.2	1681.2	1523.8	1441.8	1458	1236.8	1690	1592.3	1572	1041.7	804.11	1608	1472.3	1551.8	1480.8	744.75	1566.7	1265.5	1110.1	1648.7	1466.8	1713.7	1538.9	1641.1	1557.4	974.99	1094.8	1028.8	1632.9	1494.3	2091.8	1096.4	941.12	1604.7	1195.2	1140.6	974.98	1082.3	1040.4
1140.1	1474	743.7	1442.7	1739.5	1426.1	1330.5	815.98	1207.6	1422.5	1473.9	1502.3	1692.4	1500.5	1422.1	1440.8	1340.4	1671.2	1608.8	1630.4	1138.7	793.07	1612	1452.3	1659.9	1493.8	732.17	1535.2	1372.4	1211.4	1635.1	1450.6	1711.6	1513.8	1625.9	1560.6	1025	1083.9	1083.4	1650.3	1477.9	2045.4	1106	925.03	1683.3	1232.2	1223	958.16	1067.9	1021.8
1230.6	1443.4	763.55	1424.8	1802.7	1421.2	1451.2	881.44	1303.4	1405.5	1560.3	1525.9	1685.9	1477.9	1403.7	1423.3	1476.3	1646.2	1612.6	1641.5	1249.9	783.93	1607.7	1435.4	1714.8	1501	721.83	1501.2	1459.7	1312.8	1616.5	1434.6	1697.7	1487.8	1603.7	1560.9	1135.4	1073.7	1154.6	1660.1	1461.3	1996.4	1129.2	910.33	1703.9	1252.3	1292.6	942.55	1052.8	1004.5
1337.9	1414.5	857.22	1407.2	1817.6	1408.1	1545.5	951.36	1389.3	1388.3	1593.1	1537.6	1670.9	1455.2	1386.4	1406.2	1598.7	1618.9	1611	1639	1344.7	776.22	1595	1414.3	1725.6	1504.5	713.76	1469.5	1511.6	1424.9	1595.4	1418.8	1678	1462.3	1577.7	1553.9	1270.6	1063.4	1283	1661.2	1445.6	1948.6	1153.8	897.06	1714.3	1261.3	1337.6	928.38	1038.3	988.68
1448.6	1387.6	949.87	1390	1814.4	1389.7	1584	1057.3	1465.6	1371.3	1601.3	1539.7	1647.8	1433.4	1370.3	1389.6	1710.4	1592.4	1605.2	1627.8	1431.5	786.43	1575.1	1392.8	1717	1499.4	707.37	1437.4	1532.1	1514.3	1573.6	1403.3	1653	1439	1550.7	1538.7	1384.9	1057.3	1379.9	1649.2	1430.8	1905.4	1165.5	893.2	1717.4	1263.9	1354.1	915.76	1023	974.63
1520.9	1361	1043.7	1372.5	1803.9	1374.8	1602.7	1194.5	1528.4	1354.3	1604.7	1534.4	1617.8	1413.6	1363.2	1373.5	1749.5	1564.8	1591.3	1599.4	1484.8	854.99	1551.6	1369.8	1700.9	1488.5	724.32	1407.4	1533.8	1588.3	1552	1388.1	1626.1	1414.2	1523.8	1517.2	1496	1052	1471.6	1627.9	1416.6	1862.5	1170.6	925.76	1717	1263	1361.2	904.27	1007.8	962.36
1547.4	1336.2	1128	1355.5	1778	1355.8	1614.9	1337	1543.3	1337.6	1603.7	1520.7	1587.1	1393.7	1374.7	1357.7	1763	1538	1569.7	1565.5	1496.8	926.62	1526.9	1347.2	1674.4	1474	816.62	1379.8	1533.1	1625.5	1530.4	1373.1	1599	1390.5	1497.9	1493.4	1574.3	1051.1	1572.1	1599.7	1403.4	1821.2	1172.1	1013.9	1705	1255.3	1364.2	915.18	993.16	957.45
1556.4	1314.2	1215.8	1340	1742.7	1335.1	1619	1508	1545.8	1321	1596.3	1502.7	1554	1374.7	1409.4	1342.4	1771.3	1512.4	1544.6	1532.2	1503.4	1034.4	1501.7	1325.5	1644.1	1457.8	993.82	1353	1523.9	1645.2	1509.1	1358.5	1572.6	1369.2	1473.1	1469.4	1620.3	1052.1	1731.5	1566.1	1395.9	1782.1	1169.8	1134.8	1680.3	1242.3	1363.4	941.85	979.25	971.88
1556.5	1292.6	1347.1	1324.3	1703.3	1314.4	1611.4	1619.5	1540.7	1304.9	1579.1	1482.7	1521.8	1356.5	1460.7	1327.7	1774.9	1487.2	1518	1497.1	1505.1	1173.9	1475.2	1303.3	1609.6	1440.8	1206.8	1327.8	1510	1655.8	1488.6	1344.4	1547.1	1347.9	1448.4	1446.1	1631.2	1058.2	1844	1530.7	1400.8	1747.1	1162	1268.9	1646.7	1224.4	1357.2	983.56	966.32	999.39
1550	1272.5	1534.1	1309.2	1665.6	1295.4	1595.6	1676.9	1522	1289.2	1556.6	1462.3	1491	1339	1545.5	1313.5	1769.7	1463.2	1491.5	1464.5	1495.3	1314.5	1449.1	1281.9	1574.7	1423.8	1374.5	1304.5	1491.9	1661.9	1469.8	1330.6	1522.4	1327.7	1424.8	1422.7	1637	1067.9	1898.7	1492.1	1419.6	1712.4	1149.1	1434.6	1610.1	1204.4	1347.5	1085.9	954.52	1045.6
1537.1	1253.8	1670.8	1294.8	1626.6	1276.1	1574.8	1682.8	1505	1274.1	1531.7	1441.7	1461.3	1322.4	1613.5	1299.8	1749.6	1441.4	1465.1	1432	1475.7	1477.7	1425.1	1261.6	1540.9	1407.1	1528.1	1284	1472	1666.4	1450.6	1317.3	1498.5	1308.6	1403.4	1399.9	1637.7	1081.3	1905.3	1454.1	1451.7	1679.7	1133.4	1592.5	1573.1	1184.6	1335.3	1224.6	943.93	1175.1
1517.8	1236.4	1732.7	1281.1	1589.6	1255.5	1551.7	1672.4	1482.3	1259.3	1507.3	1420.8	1432.7	1306.5	1677	1288.9	1720.2	1419.5	1438.5	1401.6	1457.8	1601.6	1400.6	1243.5	1509.1	1390.8	1683.8	1263.9	1451.5	1659.9	1432.1	1308.8	1475.6	1290.3	1382	1378.2	1624.5	1096.9	1896.5	1417.4	1506.6	1648.9	1117.3	1755.1	1535.9	1163.5	1321.1	1372.4	934.19	1315.3
[truncated: 1,245 more columns]
