# Supplementary material for: A novel fault diagnosis method for second-order bandpass filter circuit based on TQWT-CNN
Source: PLoS One. 2024 Feb 8;19(2):e0291660. doi: 10.1371/journal.pone.0291660 (PMC10852320; doi:10.1371/journal.pone.0291660)
Supplement: S1 Dataset — (ZIP) [file pone.0291660.s001.zip › S11 Datasets/data_result.xlsx]

## Sheet: dataset
1
4
2
1
6
5
3
2
5
0
3
0
6
8
9
8
6
7
3
4
5
2
3
5
6
1
2
4
1
7
8
8
7
0
7
0
4
1
4
2
1
6
5
3
2
5
0
3
0
6
8
9
8
6
7
3
4
5
2
3
5
6
1
2
4
1
7
8
8
7
0
7
0
4
1
4
2
1
6
5
3
2
5
0
3
0
6
8
9
8
6
7
3
4
5
2
3
5
6
1
2
4
1
7
8
8
7
0
7
0
4
1
4
2
1
6
5
3
2
5
0
3
0
6
8
9
8
6
7
3
4
5
2
3
5
6
1
2
4
1
7
8
8
7
0
7
0
4
1
4
2
1
6
5
3
2
5
0
3
0
6
8
9
8
6
7
3
4
5
2
3
5
6
1
2
4
1
7
8
8
7
0
7
0
4
1
4
2
1
6
5
3
2
5
0
3
0
6
8
9
8
6
7
3
4
5
2
3
5
6
1
2
4
1
7
8
8
7
0
7
0
4
1
4
2
1
6
5
3
2
5
0
3
0
6
8
9
8
6
7
3
4
5
2
3
5
6
1
2
4
1
7
8
8
7
0
7
0
4
1
4
2
1
6
5
3
2
5
0
3
0
6
8
9
8
6
7
3
4
5
2
3
5
6
1
2
4
1
7
8
8
7
0
7
0
4
1
4
2
1
6
5
3
2
5
0
3
0
6
8
9
8
6
7
3
4
5
2
3
5
6
1
2
4
1
7
8
8
7
0
7
0
4
1
4
2
1
6
5
3
2
5
0
3
0
6
8
9
8
6
7
3
4
5
2
3
5
6
1
2
4
1
7
8
8
7
0
7
0
4
1
4
2
1
6
5
3
2
5
0
3
0
6
8
9
8
6
7
3
4
5
2
3
5
6
1
2
4
1
7
8
8
7
0
7
0
4
1
4
2
1
6
5
3
2
5
0
3
0
6
8
9
8
6
7
3
4
5
2
3
5
6
1
2
4
1
7
8
8
7
0
7
0
4
1
4
2
1
6
5
3
2
5
0
3
0
6
8
9
8
6
7
3
4
5
2
3
5
6
1
2
4
1
7
8
8
7
0
7
0
4
1
4
2
1
6
5
3
2
5
0
3
0
6
8
9
8
6
7
3
4
5
2
3
5
6
1
2
4
1
7
8
8
7
0
7
0
4
1
4
2
1
6
5
3
2
5
0
3
0
6
8
9
8
6
7
3
4
5
2
3
5
6
1
2
4
1
7
8
8
7
0
7
0
4
1
4
2
1
6
5
3
2
5
0
3
0
6
8
9
8
6
7
3
4
5
2
3
5
6
1
2
4
1
7
8
8
7
0
7
0
4
1
4
2
1
6
5
3
2
5
0
3
0
6
8
9
8
6
7
3
4
5
2
3
5
6
1
2
4
1
7
8
8
7
0
7
0
4
1
4
2
1
6
5
3
2
5
0
3
0
6
8
9
8
6
7
3
4
5
2
3
5
6
1
2
4
1
7
8
8
7
0
7
0
4
1
4
2
1
6
5
3
2
5
0
3
0
6
8
9
8
6
7
3
4
5
2
3
5
6
1
2
4
1
7
8
8
7
0
7
0
4
1
4
2
1
6
5
3
2
5
0
3
0
6
8
9
8
6
7
3
4
5
2
3
5
6
1
2
4
1
7
8
8
7
0
7
0
4
1
4
2
1
6
5
3
2
5
0
3
0
6
8
9
8
6
7
3
4
5
2
3
5
6
1
2
4
1
7
8
8
7
0
7
0
4
1
4
2
1
6
5
3
2
5
0
3
0
6
8
9
8
6
7
3
4
5
2
3
5
6
1
2
4
1
7
8
8
7
0
7
0
4
1
4
2
1
6
5
3
2
5
0
3
0
6
8
9
8
6
7
3
4
5
2
3
5
6
1
2
4
1
7
8
8
7
0
7
0
4
1
4
2
1
6
5
3
2
5
0
3
0
6
8
9
8
6
7
3
4
5
2
3
5
6
1
2
4
1
7
8
8
7
0
7
0
4
1
4
2
1
6
5
3
2
5
0
3
0
6
8
9
8
6
7
3
4
5
2
3
5
6
1
2
4
1
7
8
8
7
0
7
0
4
1
4
2
1
6
5
3
2
5
0
3
0
6
8
9
8
6
7
3
4
5
2
3
5
6
1
2
4
1
7
8
8
7
0
7
0
4
1
4
2
1
6
5
3
2
5
0
3
0
6
8
9
8
6
7
3
4
5
2
3
5
6
1
2
4
1
7
8
8
7
0
7
0
4
1
4
2
1
6
5
3
2
5
0
3
0
6
8
9
8
6
7
3
4
5
2
3
5
6
1
2
4
1
7
8
8
7
0
7
0
4
1
4
2
1
6
5
3
2
5
0
3
0
6
8
9
8
6
7
3
4
5
2
3
5
6
1
2
4
1
7
8
8
7
0
7
0
4
1
4
2
1
6
5
3
2
5
0
3
0
6
8
9
8
6
7
3
4
5
2
3
5
6
1
2
4
1
7
8
8
7
0
7
0
4
1
4
2
1
6
5
3
2
5
0
3
0
6
8
9
8
6
7
3
4
5
2
3
5
6
1
2
4
1
7
8
8
7
0
7
0
4
1
4
2
1
6
5
3
2
5
0
3
0
6
8
9
8
6
7
3
4
5
2
3
5
6
1
2
4
1
7
8
8
7
0
7
0
4
1
4
2
1
6
5
3
2
5
0
3
0
6
8
9
8
6
7
3
4
5
2
3
5
6
1
2
4
1
7
8
8
7
0
7
0
4
1
4
2
1
6
5
3
2
5
0
3
0
6
8
9
8
6
7
3
4
5
2
3
5
6
1
2
4
1
7
8
8
7
0
7
0
4
1
4
2
1
6
5
3
2
5
0
3
0
6
8
9
8
6
7
3
4
5
2
3
5
6
1
2
4
1
7
8
8
7
0
7
0
4
